# Supplementary material for: Transcriptomic analysis of the lesser spotted catshark (Scyliorhinus canicula) pancreas, liver and brain reveals molecular level conservation of vertebrate pancreas function
Source: BMC Genomics. 2014 Dec 6;15:1074. doi: 10.1186/1471-2164-15-1074 (PMC4362833; doi:10.1186/1471-2164-15-1074)
Supplement: Supplementary file 1 — Additional file 1: Full gene ontology (GO) term comparative enrichment results. (XLSX 132 KB) [file 12864_2014_6933_MOESM1_ESM.xlsx]

## Sheet: Pancreas vs Liver
Pancreas vs Liver
GO-ID	Term	Category	FDR	P-Value	#Test	#Ref	#notAnnotTest	#notAnnotRef	Over/Under
GO:0005623	cell	C	0.000150242	8.53475e-08	287	153	175	199	over
GO:0000003	reproduction	P	0.000150242	9.34924e-08	43	4	419	348	over
GO:0006350	transcription, DNA-dependent	P	0.000174296	1.62691e-07	27	0	435	352	over
GO:0009790	embryo development	P	0.00446283	5.55423e-06	59	14	403	338	over
GO:0040007	growth	P	0.0242654	3.77495e-05	41	8	421	344	over
GO:0043232	intracellular non-membrane-bounded organelle	C	0.0255406	5.56268e-05	65	20	397	332	over
GO:0043228	non-membrane-bounded organelle	C	0.0255406	5.56268e-05	65	20	397	332	over

## Sheet: Pancreas vs Brain
Pancreas vs Brain
GO-ID	Term	Category	FDR	P-Value	#Test	#Ref	#notAnnotTest	#notAnnotRef	Over/Under
GO:0006350	transcription, DNA-dependent	P	3.13375e-24	3.00081e-28	27	0	435	4245	over
GO:0006519	cellular amino acid metabolic process	P	3.51299e-10	6.72793e-14	13	0	449	4245	over

## Sheet: Liver vs Pancreas
Liver vs Pancreas
GO-ID	Term	Category	FDR	P-Value	#Test	#Ref	#notAnnotTest	#notAnnotRef	Over/Under
GO:0044425	membrane part	C	5.35907e-25	1.66741e-28	71	0	281	462	over
GO:0048518	positive regulation of biological process	P	1.53467e-21	9.54991e-25	62	0	290	462	over
GO:0019222	regulation of metabolic process	P	3.9994e-20	3.7331e-23	62	1	290	461	over
GO:0048731	system development	P	5.70514e-19	7.10036e-22	55	0	297	462	over
GO:0080090	regulation of primary metabolic process	P	6.27075e-18	1.17064e-20	52	0	300	462	over
GO:0048583	regulation of response to stimulus	P	6.27075e-18	1.17064e-20	52	0	300	462	over
GO:0031323	regulation of cellular metabolic process	P	3.01596e-17	7.50705e-20	50	0	302	462	over
GO:0031224	intrinsic to membrane	C	3.01596e-17	7.50705e-20	50	0	302	462	over
GO:0016021	integral to membrane	C	6.76849e-17	1.89534e-19	49	0	303	462	over
GO:0048522	positive regulation of cellular process	P	1.53493e-16	4.77577e-19	48	0	304	462	over
GO:0043167	ion binding	F	2.02897e-16	6.94421e-19	85	17	267	445	over
GO:0060255	regulation of macromolecule metabolic process	P	6.28035e-16	2.34487e-18	50	1	302	461	over
GO:0042221	response to chemical stimulus	P	4.04447e-15	1.88759e-17	44	0	308	462	over
GO:0006793	phosphorus metabolic process	P	4.04447e-15	1.88759e-17	44	0	308	462	over
GO:0048519	negative regulation of biological process	P	4.04447e-15	1.88759e-17	44	0	308	462	over
GO:0006796	phosphate-containing compound metabolic process	P	2.35605e-14	1.17289e-16	42	0	310	462	over
GO:0043168	anion binding	F	1.29133e-13	7.23209e-16	40	0	312	462	over
GO:0048513	organ development	P	1.29133e-13	7.23209e-16	40	0	312	462	over
GO:0051171	regulation of nitrogen compound metabolic process	P	6.77298e-13	4.42541e-15	38	0	314	462	over
GO:0002376	immune system process	P	6.77298e-13	4.42541e-15	38	0	314	462	over
GO:0007166	cell surface receptor signaling pathway	P	6.77298e-13	4.42541e-15	38	0	314	462	over
GO:0016020	membrane	C	7.32498e-13	5.01399e-15	112	46	240	416	over
GO:0031326	regulation of cellular biosynthetic process	P	1.34939e-12	1.0916e-14	37	0	315	462	over
GO:0010646	regulation of cell communication	P	1.34939e-12	1.0916e-14	37	0	315	462	over
GO:0023051	regulation of signaling	P	1.34939e-12	1.0916e-14	37	0	315	462	over
GO:0009889	regulation of biosynthetic process	P	1.34939e-12	1.0916e-14	37	0	315	462	over
GO:0044459	plasma membrane part	C	2.97854e-12	2.68755e-14	36	0	316	462	over
GO:0019219	regulation of nucleobase-containing compound metabolic process	P	2.97854e-12	2.68755e-14	36	0	316	462	over
GO:0009966	regulation of signal transduction	P	2.97854e-12	2.68755e-14	36	0	316	462	over
GO:0051239	regulation of multicellular organismal process	P	6.84728e-12	6.60441e-14	35	0	317	462	over
GO:0010556	regulation of macromolecule biosynthetic process	P	6.84728e-12	6.60441e-14	35	0	317	462	over
GO:0006351	transcription, DNA-dependent	P	1.57773e-11	1.61995e-13	34	0	318	462	over
GO:0010033	response to organic substance	P	1.57773e-11	1.61995e-13	34	0	318	462	over
GO:2000112	regulation of cellular macromolecule biosynthetic process	P	3.35447e-11	3.96609e-13	33	0	319	462	over
GO:0051252	regulation of RNA metabolic process	P	3.35447e-11	3.96609e-13	33	0	319	462	over
GO:2001141	regulation of RNA biosynthetic process	P	3.35447e-11	3.96609e-13	33	0	319	462	over
GO:0006355	regulation of transcription, DNA-dependent	P	3.35447e-11	3.96609e-13	33	0	319	462	over
GO:0048584	positive regulation of response to stimulus	P	3.35447e-11	3.96609e-13	33	0	319	462	over
GO:0010468	regulation of gene expression	P	4.95629e-11	6.01416e-13	36	1	316	461	over
GO:0070887	cellular response to chemical stimulus	P	7.59768e-11	9.69212e-13	32	0	320	462	over
GO:0048523	negative regulation of cellular process	P	7.59768e-11	9.69212e-13	32	0	320	462	over
GO:0097367	carbohydrate derivative binding	F	4.40486e-10	5.7562e-12	30	0	322	462	over
GO:1901575	organic substance catabolic process	P	1.04564e-09	1.39895e-11	29	0	323	462	over
GO:0016491	oxidoreductase activity	F	2.42389e-09	3.39376e-11	28	0	324	462	over
GO:0035556	intracellular signal transduction	P	2.42389e-09	3.39376e-11	28	0	324	462	over
GO:0006955	immune response	P	5.50271e-09	8.21811e-11	27	0	325	462	over
GO:0032879	regulation of localization	P	5.50271e-09	8.21811e-11	27	0	325	462	over
GO:0009893	positive regulation of metabolic process	P	5.50271e-09	8.21811e-11	27	0	325	462	over
GO:0065009	regulation of molecular function	P	1.2769e-08	1.98646e-10	26	0	326	462	over
GO:0001882	nucleoside binding	F	1.2769e-08	1.98646e-10	26	0	326	462	over
GO:0071310	cellular response to organic substance	P	2.61098e-08	4.79302e-10	25	0	327	462	over
GO:0002682	regulation of immune system process	P	2.61098e-08	4.79302e-10	25	0	327	462	over
GO:0032555	purine ribonucleotide binding	F	2.61098e-08	4.79302e-10	25	0	327	462	over
GO:0032553	ribonucleotide binding	F	2.61098e-08	4.79302e-10	25	0	327	462	over
GO:0032550	purine ribonucleoside binding	F	2.61098e-08	4.79302e-10	25	0	327	462	over
GO:0032549	ribonucleoside binding	F	2.61098e-08	4.79302e-10	25	0	327	462	over
GO:0017076	purine nucleotide binding	F	2.61098e-08	4.79302e-10	25	0	327	462	over
GO:0035639	purine ribonucleoside triphosphate binding	F	2.61098e-08	4.79302e-10	25	0	327	462	over
GO:0001883	purine nucleoside binding	F	2.61098e-08	4.79302e-10	25	0	327	462	over
GO:0038023	signaling receptor activity	F	5.62166e-08	1.15442e-09	24	0	328	462	over
GO:0072359	circulatory system development	P	5.62166e-08	1.15442e-09	24	0	328	462	over
GO:0072358	cardiovascular system development	P	5.62166e-08	1.15442e-09	24	0	328	462	over
GO:0003008	system process	P	5.62166e-08	1.15442e-09	24	0	328	462	over
GO:0031325	positive regulation of cellular metabolic process	P	5.62166e-08	1.15442e-09	24	0	328	462	over
GO:0010604	positive regulation of macromolecule metabolic process	P	5.62166e-08	1.15442e-09	24	0	328	462	over
GO:0044248	cellular catabolic process	P	5.62166e-08	1.15442e-09	24	0	328	462	over
GO:1901135	carbohydrate derivative metabolic process	P	1.27436e-07	2.77552e-09	23	0	329	462	over
GO:0030554	adenyl nucleotide binding	F	1.27436e-07	2.77552e-09	23	0	329	462	over
GO:0032559	adenyl ribonucleotide binding	F	1.27436e-07	2.77552e-09	23	0	329	462	over
GO:0005524	ATP binding	F	1.27436e-07	2.77552e-09	23	0	329	462	over
GO:0007399	nervous system development	P	2.9735e-07	6.66123e-09	22	0	330	462	over
GO:0009888	tissue development	P	2.9735e-07	6.66123e-09	22	0	330	462	over
GO:0050794	regulation of cellular process	P	5.98058e-07	1.35838e-08	101	59	251	403	over
GO:0002684	positive regulation of immune system process	P	6.57584e-07	1.59588e-08	21	0	331	462	over
GO:0010647	positive regulation of cell communication	P	6.57584e-07	1.59588e-08	21	0	331	462	over
GO:0007243	intracellular protein kinase cascade	P	6.57584e-07	1.59588e-08	21	0	331	462	over
GO:0023056	positive regulation of signaling	P	6.57584e-07	1.59588e-08	21	0	331	462	over
GO:0009967	positive regulation of signal transduction	P	6.57584e-07	1.59588e-08	21	0	331	462	over
GO:0044765	single-organism transport	P	1.37828e-06	3.72382e-08	56	21	296	441	over
GO:0051246	regulation of protein metabolic process	P	1.37828e-06	3.81665e-08	20	0	332	462	over
GO:0046914	transition metal ion binding	F	1.37828e-06	3.81665e-08	20	0	332	462	over
GO:0050776	regulation of immune response	P	1.37828e-06	3.81665e-08	20	0	332	462	over
GO:0019439	aromatic compound catabolic process	P	1.37828e-06	3.81665e-08	20	0	332	462	over
GO:0010627	regulation of intracellular protein kinase cascade	P	1.37828e-06	3.81665e-08	20	0	332	462	over
GO:1901361	organic cyclic compound catabolic process	P	1.37828e-06	3.81665e-08	20	0	332	462	over
GO:0055085	transmembrane transport	P	1.37828e-06	3.81665e-08	20	0	332	462	over
GO:0019637	organophosphate metabolic process	P	1.37828e-06	3.81665e-08	20	0	332	462	over
GO:0016310	phosphorylation	P	1.37828e-06	3.81665e-08	20	0	332	462	over
GO:0031090	organelle membrane	C	1.37828e-06	3.81665e-08	20	0	332	462	over
GO:0044281	small molecule metabolic process	P	2.49433e-06	6.98475e-08	44	13	308	449	over
GO:0050778	positive regulation of immune response	P	3.14897e-06	9.11182e-08	19	0	333	462	over
GO:1901565	organonitrogen compound catabolic process	P	3.14897e-06	9.11182e-08	19	0	333	462	over
GO:0044255	cellular lipid metabolic process	P	3.14897e-06	9.11182e-08	19	0	333	462	over
GO:0065008	regulation of biological quality	P	6.37463e-06	1.88219e-07	38	10	314	452	over
GO:0046872	metal ion binding	F	6.37463e-06	1.90406e-07	48	17	304	445	over
GO:0043169	cation binding	F	6.37463e-06	1.90406e-07	48	17	304	445	over
GO:0051641	cellular localization	P	7.04989e-06	2.17156e-07	18	0	334	462	over
GO:0040011	locomotion	P	7.04989e-06	2.17156e-07	18	0	334	462	over
GO:0033993	response to lipid	P	7.04989e-06	2.17156e-07	18	0	334	462	over
GO:0004888	transmembrane signaling receptor activity	F	1.48256e-05	5.16637e-07	17	0	335	462	over
GO:0046700	heterocycle catabolic process	P	1.48256e-05	5.16637e-07	17	0	335	462	over
GO:0006928	cellular component movement	P	1.48256e-05	5.16637e-07	17	0	335	462	over
GO:0031328	positive regulation of cellular biosynthetic process	P	1.48256e-05	5.16637e-07	17	0	335	462	over
GO:0010628	positive regulation of gene expression	P	1.48256e-05	5.16637e-07	17	0	335	462	over
GO:0001944	vasculature development	P	1.48256e-05	5.16637e-07	17	0	335	462	over
GO:0042127	regulation of cell proliferation	P	1.48256e-05	5.16637e-07	17	0	335	462	over
GO:0008270	zinc ion binding	F	1.48256e-05	5.16637e-07	17	0	335	462	over
GO:0007167	enzyme linked receptor protein signaling pathway	P	1.48256e-05	5.16637e-07	17	0	335	462	over
GO:0055114	oxidation-reduction process	P	1.48256e-05	5.16637e-07	17	0	335	462	over
GO:0044270	cellular nitrogen compound catabolic process	P	1.48256e-05	5.16637e-07	17	0	335	462	over
GO:0001775	cell activation	P	1.48256e-05	5.16637e-07	17	0	335	462	over
GO:0009891	positive regulation of biosynthetic process	P	1.48256e-05	5.16637e-07	17	0	335	462	over
GO:0009987	cellular process	P	1.56969e-05	5.51884e-07	219	207	133	255	over
GO:0004871	signal transducer activity	F	1.77539e-05	6.3525e-07	28	5	324	457	over
GO:0060089	molecular transducer activity	F	1.77539e-05	6.3525e-07	28	5	324	457	over
GO:0044710	single-organism metabolic process	P	2.37266e-05	8.56342e-07	66	34	286	428	over
GO:0072521	purine-containing compound metabolic process	P	3.05707e-05	1.22701e-06	16	0	336	462	over
GO:0050793	regulation of developmental process	P	3.05707e-05	1.22701e-06	16	0	336	462	over
GO:0050790	regulation of catalytic activity	P	3.05707e-05	1.22701e-06	16	0	336	462	over
GO:0012501	programmed cell death	P	3.05707e-05	1.22701e-06	16	0	336	462	over
GO:2000026	regulation of multicellular organismal development	P	3.05707e-05	1.22701e-06	16	0	336	462	over
GO:0051173	positive regulation of nitrogen compound metabolic process	P	3.05707e-05	1.22701e-06	16	0	336	462	over
GO:0051707	response to other organism	P	3.05707e-05	1.22701e-06	16	0	336	462	over
GO:0006952	defense response	P	3.05707e-05	1.22701e-06	16	0	336	462	over
GO:0051674	localization of cell	P	3.05707e-05	1.22701e-06	16	0	336	462	over
GO:0048870	cell motility	P	3.05707e-05	1.22701e-06	16	0	336	462	over
GO:0031226	intrinsic to plasma membrane	C	3.05707e-05	1.22701e-06	16	0	336	462	over
GO:0048646	anatomical structure formation involved in morphogenesis	P	3.05707e-05	1.22701e-06	16	0	336	462	over
GO:0002253	activation of immune response	P	3.05707e-05	1.22701e-06	16	0	336	462	over
GO:0045893	positive regulation of transcription, DNA-dependent	P	6.27517e-05	2.90915e-06	15	0	337	462	over
GO:0071495	cellular response to endogenous stimulus	P	6.27517e-05	2.90915e-06	15	0	337	462	over
GO:0051254	positive regulation of RNA metabolic process	P	6.27517e-05	2.90915e-06	15	0	337	462	over
GO:0048468	cell development	P	6.27517e-05	2.90915e-06	15	0	337	462	over
GO:0044085	cellular component biogenesis	P	6.27517e-05	2.90915e-06	15	0	337	462	over
GO:0006468	protein phosphorylation	P	6.27517e-05	2.90915e-06	15	0	337	462	over
GO:0016887	ATPase activity	F	6.27517e-05	2.90915e-06	15	0	337	462	over
GO:0071396	cellular response to lipid	P	6.27517e-05	2.90915e-06	15	0	337	462	over
GO:0001568	blood vessel development	P	6.27517e-05	2.90915e-06	15	0	337	462	over
GO:0005887	integral to plasma membrane	C	6.27517e-05	2.90915e-06	15	0	337	462	over
GO:0006915	apoptotic process	P	6.27517e-05	2.90915e-06	15	0	337	462	over
GO:0002520	immune system development	P	6.27517e-05	2.90915e-06	15	0	337	462	over
GO:0010740	positive regulation of intracellular protein kinase cascade	P	6.27517e-05	2.90915e-06	15	0	337	462	over
GO:0070011	peptidase activity, acting on L-amino acid peptides	F	6.27517e-05	2.90915e-06	15	0	337	462	over
GO:0042802	identical protein binding	F	6.27517e-05	2.90915e-06	15	0	337	462	over
GO:0010557	positive regulation of macromolecule biosynthetic process	P	6.27517e-05	2.90915e-06	15	0	337	462	over
GO:0016477	cell migration	P	6.27517e-05	2.90915e-06	15	0	337	462	over
GO:0045321	leukocyte activation	P	6.27517e-05	2.90915e-06	15	0	337	462	over
GO:0045935	positive regulation of nucleobase-containing compound metabolic process	P	6.27517e-05	2.90915e-06	15	0	337	462	over
GO:0055086	nucleobase-containing small molecule metabolic process	P	6.27517e-05	2.90915e-06	15	0	337	462	over
GO:0051704	multi-organism process	P	6.62369e-05	3.09133e-06	24	4	328	458	over
GO:0009117	nucleotide metabolic process	P	0.00013494	6.88556e-06	14	0	338	462	over
GO:0009725	response to hormone stimulus	P	0.00013494	6.88556e-06	14	0	338	462	over
GO:0022804	active transmembrane transporter activity	F	0.00013494	6.88556e-06	14	0	338	462	over
GO:0006366	transcription from RNA polymerase II promoter	P	0.00013494	6.88556e-06	14	0	338	462	over
GO:0006357	regulation of transcription from RNA polymerase II promoter	P	0.00013494	6.88556e-06	14	0	338	462	over
GO:0051649	establishment of localization in cell	P	0.00013494	6.88556e-06	14	0	338	462	over
GO:0022008	neurogenesis	P	0.00013494	6.88556e-06	14	0	338	462	over
GO:0034655	nucleobase-containing compound catabolic process	P	0.00013494	6.88556e-06	14	0	338	462	over
GO:0022607	cellular component assembly	P	0.00013494	6.88556e-06	14	0	338	462	over
GO:0010605	negative regulation of macromolecule metabolic process	P	0.00013494	6.88556e-06	14	0	338	462	over
GO:0006753	nucleoside phosphate metabolic process	P	0.00013494	6.88556e-06	14	0	338	462	over
GO:0048699	generation of neurons	P	0.00013494	6.88556e-06	14	0	338	462	over
GO:0009892	negative regulation of metabolic process	P	0.00013494	6.88556e-06	14	0	338	462	over
GO:0048514	blood vessel morphogenesis	P	0.00013494	6.88556e-06	14	0	338	462	over
GO:0022857	transmembrane transporter activity	F	0.000180738	9.27873e-06	29	8	323	454	over
GO:1901564	organonitrogen compound metabolic process	P	0.000191233	9.87699e-06	36	13	316	449	over
GO:0046983	protein dimerization activity	F	0.000288894	1.62694e-05	13	0	339	462	over
GO:0051247	positive regulation of protein metabolic process	P	0.000288894	1.62694e-05	13	0	339	462	over
GO:0080134	regulation of response to stress	P	0.000288894	1.62694e-05	13	0	339	462	over
GO:0002764	immune response-regulating signaling pathway	P	0.000288894	1.62694e-05	13	0	339	462	over
GO:0002757	immune response-activating signal transduction	P	0.000288894	1.62694e-05	13	0	339	462	over
GO:0044093	positive regulation of molecular function	P	0.000288894	1.62694e-05	13	0	339	462	over
GO:0051174	regulation of phosphorus metabolic process	P	0.000288894	1.62694e-05	13	0	339	462	over
GO:0033554	cellular response to stress	P	0.000288894	1.62694e-05	13	0	339	462	over
GO:0031324	negative regulation of cellular metabolic process	P	0.000288894	1.62694e-05	13	0	339	462	over
GO:0019220	regulation of phosphate metabolic process	P	0.000288894	1.62694e-05	13	0	339	462	over
GO:0001816	cytokine production	P	0.000288894	1.62694e-05	13	0	339	462	over
GO:0032268	regulation of cellular protein metabolic process	P	0.000288894	1.62694e-05	13	0	339	462	over
GO:0002252	immune effector process	P	0.000288894	1.62694e-05	13	0	339	462	over
GO:0048534	hematopoietic or lymphoid organ development	P	0.000288894	1.62694e-05	13	0	339	462	over
GO:0009887	organ morphogenesis	P	0.000288894	1.62694e-05	13	0	339	462	over
GO:0006520	cellular amino acid metabolic process	P	0.000601671	3.83767e-05	12	0	340	462	over
GO:0032787	monocarboxylic acid metabolic process	P	0.000601671	3.83767e-05	12	0	340	462	over
GO:0009119	ribonucleoside metabolic process	P	0.000601671	3.83767e-05	12	0	340	462	over
GO:0009116	nucleoside metabolic process	P	0.000601671	3.83767e-05	12	0	340	462	over
GO:0014070	response to organic cyclic compound	P	0.000601671	3.83767e-05	12	0	340	462	over
GO:0010941	regulation of cell death	P	0.000601671	3.83767e-05	12	0	340	462	over
GO:0043565	sequence-specific DNA binding	F	0.000601671	3.83767e-05	12	0	340	462	over
GO:1901657	glycosyl compound metabolic process	P	0.000601671	3.83767e-05	12	0	340	462	over
GO:0046128	purine ribonucleoside metabolic process	P	0.000601671	3.83767e-05	12	0	340	462	over
GO:0009617	response to bacterium	P	0.000601671	3.83767e-05	12	0	340	462	over
GO:0009611	response to wounding	P	0.000601671	3.83767e-05	12	0	340	462	over
GO:0051049	regulation of transport	P	0.000601671	3.83767e-05	12	0	340	462	over
GO:0043408	regulation of MAPK cascade	P	0.000601671	3.83767e-05	12	0	340	462	over
GO:0042981	regulation of apoptotic process	P	0.000601671	3.83767e-05	12	0	340	462	over
GO:0048878	chemical homeostasis	P	0.000601671	3.83767e-05	12	0	340	462	over
GO:0046649	lymphocyte activation	P	0.000601671	3.83767e-05	12	0	340	462	over
GO:0042278	purine nucleoside metabolic process	P	0.000601671	3.83767e-05	12	0	340	462	over
GO:0006812	cation transport	P	0.000601671	3.83767e-05	12	0	340	462	over
GO:0040012	regulation of locomotion	P	0.000601671	3.83767e-05	12	0	340	462	over
GO:0006163	purine nucleotide metabolic process	P	0.000601671	3.83767e-05	12	0	340	462	over
GO:0019899	enzyme binding	F	0.000601671	3.83767e-05	12	0	340	462	over
GO:0000165	MAPK cascade	P	0.000601671	3.83767e-05	12	0	340	462	over
GO:0030097	hemopoiesis	P	0.000601671	3.83767e-05	12	0	340	462	over
GO:0043067	regulation of programmed cell death	P	0.000601671	3.83767e-05	12	0	340	462	over
GO:0051270	regulation of cellular component movement	P	0.00124125	9.03709e-05	11	0	341	462	over
GO:0072523	purine-containing compound catabolic process	P	0.00124125	9.03709e-05	11	0	341	462	over
GO:0071407	cellular response to organic cyclic compound	P	0.00124125	9.03709e-05	11	0	341	462	over
GO:0009166	nucleotide catabolic process	P	0.00124125	9.03709e-05	11	0	341	462	over
GO:0009150	purine ribonucleotide metabolic process	P	0.00124125	9.03709e-05	11	0	341	462	over
GO:0004930	G-protein coupled receptor activity	F	0.00124125	9.03709e-05	11	0	341	462	over
GO:1901700	response to oxygen-containing compound	P	0.00124125	9.03709e-05	11	0	341	462	over
GO:0008610	lipid biosynthetic process	P	0.00124125	9.03709e-05	11	0	341	462	over
GO:0034220	ion transmembrane transport	P	0.00124125	9.03709e-05	11	0	341	462	over
GO:0007507	heart development	P	0.00124125	9.03709e-05	11	0	341	462	over
GO:0060429	epithelium development	P	0.00124125	9.03709e-05	11	0	341	462	over
GO:0010876	lipid localization	P	0.00124125	9.03709e-05	11	0	341	462	over
GO:0007417	central nervous system development	P	0.00124125	9.03709e-05	11	0	341	462	over
GO:0042325	regulation of phosphorylation	P	0.00124125	9.03709e-05	11	0	341	462	over
GO:0030334	regulation of cell migration	P	0.00124125	9.03709e-05	11	0	341	462	over
GO:0031399	regulation of protein modification process	P	0.00124125	9.03709e-05	11	0	341	462	over
GO:0006195	purine nucleotide catabolic process	P	0.00124125	9.03709e-05	11	0	341	462	over
GO:0008324	cation transmembrane transporter activity	F	0.00124125	9.03709e-05	11	0	341	462	over
GO:0001932	regulation of protein phosphorylation	P	0.00124125	9.03709e-05	11	0	341	462	over
GO:0001817	regulation of cytokine production	P	0.00124125	9.03709e-05	11	0	341	462	over
GO:0046434	organophosphate catabolic process	P	0.00124125	9.03709e-05	11	0	341	462	over
GO:1901292	nucleoside phosphate catabolic process	P	0.00124125	9.03709e-05	11	0	341	462	over
GO:0032870	cellular response to hormone stimulus	P	0.00124125	9.03709e-05	11	0	341	462	over
GO:0042623	ATPase activity, coupled	F	0.00124125	9.03709e-05	11	0	341	462	over
GO:0009259	ribonucleotide metabolic process	P	0.00124125	9.03709e-05	11	0	341	462	over
GO:0048585	negative regulation of response to stimulus	P	0.00124125	9.03709e-05	11	0	341	462	over
GO:0019693	ribose phosphate metabolic process	P	0.00124125	9.03709e-05	11	0	341	462	over
GO:0048545	response to steroid hormone stimulus	P	0.00124125	9.03709e-05	11	0	341	462	over
GO:2000145	regulation of cell motility	P	0.00124125	9.03709e-05	11	0	341	462	over
GO:1901576	organic substance biosynthetic process	P	0.00218348	0.000159651	59	38	293	424	over
GO:0051240	positive regulation of multicellular organismal process	P	0.00248297	0.000212451	10	0	342	462	over
GO:0046903	secretion	P	0.00248297	0.000212451	10	0	342	462	over
GO:0009199	ribonucleoside triphosphate metabolic process	P	0.00248297	0.000212451	10	0	342	462	over
GO:0044711	single-organism biosynthetic process	P	0.00248297	0.000212451	10	0	342	462	over
GO:1901136	carbohydrate derivative catabolic process	P	0.00248297	0.000212451	10	0	342	462	over
GO:0009164	nucleoside catabolic process	P	0.00248297	0.000212451	10	0	342	462	over
GO:0009154	purine ribonucleotide catabolic process	P	0.00248297	0.000212451	10	0	342	462	over
GO:0009146	purine nucleoside triphosphate catabolic process	P	0.00248297	0.000212451	10	0	342	462	over
GO:0009144	purine nucleoside triphosphate metabolic process	P	0.00248297	0.000212451	10	0	342	462	over
GO:0009143	nucleoside triphosphate catabolic process	P	0.00248297	0.000212451	10	0	342	462	over
GO:0009141	nucleoside triphosphate metabolic process	P	0.00248297	0.000212451	10	0	342	462	over
GO:0008015	blood circulation	P	0.00248297	0.000212451	10	0	342	462	over
GO:0044092	negative regulation of molecular function	P	0.00248297	0.000212451	10	0	342	462	over
GO:0045177	apical part of cell	C	0.00248297	0.000212451	10	0	342	462	over
GO:0071383	cellular response to steroid hormone stimulus	P	0.00248297	0.000212451	10	0	342	462	over
GO:0051128	regulation of cellular component organization	P	0.00248297	0.000212451	10	0	342	462	over
GO:0042454	ribonucleoside catabolic process	P	0.00248297	0.000212451	10	0	342	462	over
GO:1901658	glycosyl compound catabolic process	P	0.00248297	0.000212451	10	0	342	462	over
GO:0046130	purine ribonucleoside catabolic process	P	0.00248297	0.000212451	10	0	342	462	over
GO:0003013	circulatory system process	P	0.00248297	0.000212451	10	0	342	462	over
GO:0045595	regulation of cell differentiation	P	0.00248297	0.000212451	10	0	342	462	over
GO:0006820	anion transport	P	0.00248297	0.000212451	10	0	342	462	over
GO:0040017	positive regulation of locomotion	P	0.00248297	0.000212451	10	0	342	462	over
GO:0043933	macromolecular complex subunit organization	P	0.00248297	0.000212451	10	0	342	462	over
GO:0022610	biological adhesion	P	0.00248297	0.000212451	10	0	342	462	over
GO:0010629	negative regulation of gene expression	P	0.00248297	0.000212451	10	0	342	462	over
GO:0006152	purine nucleoside catabolic process	P	0.00248297	0.000212451	10	0	342	462	over
GO:0030182	neuron differentiation	P	0.00248297	0.000212451	10	0	342	462	over
GO:0008284	positive regulation of cell proliferation	P	0.00248297	0.000212451	10	0	342	462	over
GO:0007169	transmembrane receptor protein tyrosine kinase signaling pathway	P	0.00248297	0.000212451	10	0	342	462	over
GO:0044283	small molecule biosynthetic process	P	0.00248297	0.000212451	10	0	342	462	over
GO:0009986	cell surface	C	0.00248297	0.000212451	10	0	342	462	over
GO:0032270	positive regulation of cellular protein metabolic process	P	0.00248297	0.000212451	10	0	342	462	over
GO:0045944	positive regulation of transcription from RNA polymerase II promoter	P	0.00248297	0.000212451	10	0	342	462	over
GO:0009261	ribonucleotide catabolic process	P	0.00248297	0.000212451	10	0	342	462	over
GO:0050865	regulation of cell activation	P	0.00248297	0.000212451	10	0	342	462	over
GO:0009207	purine ribonucleoside triphosphate catabolic process	P	0.00248297	0.000212451	10	0	342	462	over
GO:0009205	purine ribonucleoside triphosphate metabolic process	P	0.00248297	0.000212451	10	0	342	462	over
GO:0009203	ribonucleoside triphosphate catabolic process	P	0.00248297	0.000212451	10	0	342	462	over
GO:0016324	apical plasma membrane	C	0.00248297	0.000212451	10	0	342	462	over
GO:0044249	cellular biosynthetic process	P	0.00280096	0.000240531	58	38	294	424	over
GO:2000113	negative regulation of cellular macromolecule biosynthetic process	P	0.00521997	0.000498609	9	0	343	462	over
GO:0045892	negative regulation of transcription, DNA-dependent	P	0.00521997	0.000498609	9	0	343	462	over
GO:0051272	positive regulation of cellular component movement	P	0.00521997	0.000498609	9	0	343	462	over
GO:0051253	negative regulation of RNA metabolic process	P	0.00521997	0.000498609	9	0	343	462	over
GO:0002768	immune response-regulating cell surface receptor signaling pathway	P	0.00521997	0.000498609	9	0	343	462	over
GO:0051172	negative regulation of nitrogen compound metabolic process	P	0.00521997	0.000498609	9	0	343	462	over
GO:0015711	organic anion transport	P	0.00521997	0.000498609	9	0	343	462	over
GO:0002694	regulation of leukocyte activation	P	0.00521997	0.000498609	9	0	343	462	over
GO:0009057	macromolecule catabolic process	P	0.00521997	0.000498609	9	0	343	462	over
GO:0001525	angiogenesis	P	0.00521997	0.000498609	9	0	343	462	over
GO:1901615	organic hydroxy compound metabolic process	P	0.00521997	0.000498609	9	0	343	462	over
GO:0043492	ATPase activity, coupled to movement of substances	F	0.00521997	0.000498609	9	0	343	462	over
GO:0060341	regulation of cellular localization	P	0.00521997	0.000498609	9	0	343	462	over
GO:0030335	positive regulation of cell migration	P	0.00521997	0.000498609	9	0	343	462	over
GO:1901566	organonitrogen compound biosynthetic process	P	0.00521997	0.000498609	9	0	343	462	over
GO:0044431	Golgi apparatus part	C	0.00521997	0.000498609	9	0	343	462	over
GO:0006869	lipid transport	P	0.00521997	0.000498609	9	0	343	462	over
GO:0031327	negative regulation of cellular biosynthetic process	P	0.00521997	0.000498609	9	0	343	462	over
GO:0002429	immune response-activating cell surface receptor signaling pathway	P	0.00521997	0.000498609	9	0	343	462	over
GO:0022603	regulation of anatomical structure morphogenesis	P	0.00521997	0.000498609	9	0	343	462	over
GO:0042803	protein homodimerization activity	F	0.00521997	0.000498609	9	0	343	462	over
GO:0010648	negative regulation of cell communication	P	0.00521997	0.000498609	9	0	343	462	over
GO:0023057	negative regulation of signaling	P	0.00521997	0.000498609	9	0	343	462	over
GO:0042110	T cell activation	P	0.00521997	0.000498609	9	0	343	462	over
GO:0010558	negative regulation of macromolecule biosynthetic process	P	0.00521997	0.000498609	9	0	343	462	over
GO:0007186	G-protein coupled receptor signaling pathway	P	0.00521997	0.000498609	9	0	343	462	over
GO:0007155	cell adhesion	P	0.00521997	0.000498609	9	0	343	462	over
GO:0009968	negative regulation of signal transduction	P	0.00521997	0.000498609	9	0	343	462	over
GO:0045934	negative regulation of nucleobase-containing compound metabolic process	P	0.00521997	0.000498609	9	0	343	462	over
GO:0009890	negative regulation of biosynthetic process	P	0.00521997	0.000498609	9	0	343	462	over
GO:2000147	positive regulation of cell motility	P	0.00521997	0.000498609	9	0	343	462	over
GO:0044699	single-organism process	P	0.00697682	0.000668594	187	192	165	270	over
GO:0044763	single-organism cellular process	P	0.00715476	0.000687872	144	138	208	324	over
GO:0003824	catalytic activity	F	0.00805422	0.000776854	174	176	178	286	over
GO:0016788	hydrolase activity, acting on ester bonds	F	0.00820154	0.000793615	16	4	336	458	over
GO:0016818	hydrolase activity, acting on acid anhydrides, in phosphorus-containing anhydrides	F	0.0100664	0.00107236	25	11	327	451	over
GO:0016817	hydrolase activity, acting on acid anhydrides	F	0.0100664	0.00107236	25	11	327	451	over
GO:0017111	nucleoside-triphosphatase activity	F	0.0100664	0.00107236	25	11	327	451	over
GO:0016462	pyrophosphatase activity	F	0.0100664	0.00107236	25	11	327	451	over
GO:0051716	cellular response to stimulus	P	0.0100664	0.00115815	74	59	278	403	over
GO:0006508	proteolysis	P	0.0100664	0.00116825	8	0	344	462	over
GO:0045859	regulation of protein kinase activity	P	0.0100664	0.00116825	8	0	344	462	over
GO:0051249	regulation of lymphocyte activation	P	0.0100664	0.00116825	8	0	344	462	over
GO:0032101	regulation of response to external stimulus	P	0.0100664	0.00116825	8	0	344	462	over
GO:0042578	phosphoric ester hydrolase activity	F	0.0100664	0.00116825	8	0	344	462	over
GO:0051223	regulation of protein transport	P	0.0100664	0.00116825	8	0	344	462	over
GO:0044723	single-organism carbohydrate metabolic process	P	0.0100664	0.00116825	8	0	344	462	over
GO:0044712	single-organism catabolic process	P	0.0100664	0.00116825	8	0	344	462	over
GO:0009169	purine ribonucleoside monophosphate catabolic process	P	0.0100664	0.00116825	8	0	344	462	over
GO:0009167	purine ribonucleoside monophosphate metabolic process	P	0.0100664	0.00116825	8	0	344	462	over
GO:0009161	ribonucleoside monophosphate metabolic process	P	0.0100664	0.00116825	8	0	344	462	over
GO:0009158	ribonucleoside monophosphate catabolic process	P	0.0100664	0.00116825	8	0	344	462	over
GO:0009128	purine nucleoside monophosphate catabolic process	P	0.0100664	0.00116825	8	0	344	462	over
GO:0009126	purine nucleoside monophosphate metabolic process	P	0.0100664	0.00116825	8	0	344	462	over
GO:0009125	nucleoside monophosphate catabolic process	P	0.0100664	0.00116825	8	0	344	462	over
GO:0009123	nucleoside monophosphate metabolic process	P	0.0100664	0.00116825	8	0	344	462	over
GO:0016874	ligase activity	F	0.0100664	0.00116825	8	0	344	462	over
GO:0043549	regulation of kinase activity	P	0.0100664	0.00116825	8	0	344	462	over
GO:0016829	lyase activity	F	0.0100664	0.00116825	8	0	344	462	over
GO:0016820	hydrolase activity, acting on acid anhydrides, catalyzing transmembrane movement of substances	F	0.0100664	0.00116825	8	0	344	462	over
GO:0070201	regulation of establishment of protein localization	P	0.0100664	0.00116825	8	0	344	462	over
GO:0022890	inorganic cation transmembrane transporter activity	F	0.0100664	0.00116825	8	0	344	462	over
GO:0016192	vesicle-mediated transport	P	0.0100664	0.00116825	8	0	344	462	over
GO:1901605	alpha-amino acid metabolic process	P	0.0100664	0.00116825	8	0	344	462	over
GO:0007423	sensory organ development	P	0.0100664	0.00116825	8	0	344	462	over
GO:0042330	taxis	P	0.0100664	0.00116825	8	0	344	462	over
GO:0042327	positive regulation of phosphorylation	P	0.0100664	0.00116825	8	0	344	462	over
GO:0043410	positive regulation of MAPK cascade	P	0.0100664	0.00116825	8	0	344	462	over
GO:0006935	chemotaxis	P	0.0100664	0.00116825	8	0	344	462	over
GO:0002521	leukocyte differentiation	P	0.0100664	0.00116825	8	0	344	462	over
GO:0031401	positive regulation of protein modification process	P	0.0100664	0.00116825	8	0	344	462	over
GO:0017171	serine hydrolase activity	F	0.0100664	0.00116825	8	0	344	462	over
GO:0071822	protein complex subunit organization	P	0.0100664	0.00116825	8	0	344	462	over
GO:0046034	ATP metabolic process	P	0.0100664	0.00116825	8	0	344	462	over
GO:0006200	ATP catabolic process	P	0.0100664	0.00116825	8	0	344	462	over
GO:0031347	regulation of defense response	P	0.0100664	0.00116825	8	0	344	462	over
GO:0001934	positive regulation of protein phosphorylation	P	0.0100664	0.00116825	8	0	344	462	over
GO:0048729	tissue morphogenesis	P	0.0100664	0.00116825	8	0	344	462	over
GO:0015405	P-P-bond-hydrolysis-driven transmembrane transporter activity	F	0.0100664	0.00116825	8	0	344	462	over
GO:0010562	positive regulation of phosphorus metabolic process	P	0.0100664	0.00116825	8	0	344	462	over
GO:0032940	secretion by cell	P	0.0100664	0.00116825	8	0	344	462	over
GO:0008236	serine-type peptidase activity	F	0.0100664	0.00116825	8	0	344	462	over
GO:0008202	steroid metabolic process	P	0.0100664	0.00116825	8	0	344	462	over
GO:0015399	primary active transmembrane transporter activity	F	0.0100664	0.00116825	8	0	344	462	over
GO:0044282	small molecule catabolic process	P	0.0100664	0.00116825	8	0	344	462	over
GO:0004497	monooxygenase activity	F	0.0100664	0.00116825	8	0	344	462	over
GO:0005543	phospholipid binding	F	0.0100664	0.00116825	8	0	344	462	over
GO:0030054	cell junction	C	0.0100664	0.00116825	8	0	344	462	over
GO:0051338	regulation of transferase activity	P	0.0100664	0.00116825	8	0	344	462	over
GO:0045937	positive regulation of phosphate metabolic process	P	0.0100664	0.00116825	8	0	344	462	over
GO:0030001	metal ion transport	P	0.0100664	0.00116825	8	0	344	462	over
GO:0032880	regulation of protein localization	P	0.0100664	0.00116825	8	0	344	462	over
GO:0042626	ATPase activity, coupled to transmembrane movement of substances	F	0.0100664	0.00116825	8	0	344	462	over
GO:0048598	embryonic morphogenesis	P	0.0100664	0.00116825	8	0	344	462	over
GO:0050867	positive regulation of cell activation	P	0.0100664	0.00116825	8	0	344	462	over
GO:0050851	antigen receptor-mediated signaling pathway	P	0.0100664	0.00116825	8	0	344	462	over
GO:0043085	positive regulation of catalytic activity	P	0.0100664	0.00116825	8	0	344	462	over
GO:0022892	substrate-specific transporter activity	F	0.0101669	0.00118308	21	8	331	454	over
GO:0044237	cellular metabolic process	P	0.0101671	0.00118627	133	127	219	335	over
GO:0071704	organic substance metabolic process	P	0.0205688	0.00256654	156	159	196	303	over
GO:0046982	protein heterodimerization activity	F	0.0205688	0.0027327	7	0	345	462	over
GO:0080135	regulation of cellular response to stress	P	0.0205688	0.0027327	7	0	345	462	over
GO:0051241	negative regulation of multicellular organismal process	P	0.0205688	0.0027327	7	0	345	462	over
GO:0046907	intracellular transport	P	0.0205688	0.0027327	7	0	345	462	over
GO:0070302	regulation of stress-activated protein kinase signaling cascade	P	0.0205688	0.0027327	7	0	345	462	over
GO:0050795	regulation of behavior	P	0.0205688	0.0027327	7	0	345	462	over
GO:0060548	negative regulation of cell death	P	0.0205688	0.0027327	7	0	345	462	over
GO:0001654	eye development	P	0.0205688	0.0027327	7	0	345	462	over
GO:0007599	hemostasis	P	0.0205688	0.0027327	7	0	345	462	over
GO:0007596	blood coagulation	P	0.0205688	0.0027327	7	0	345	462	over
GO:0044057	regulation of system process	P	0.0205688	0.0027327	7	0	345	462	over
GO:0009755	hormone-mediated signaling pathway	P	0.0205688	0.0027327	7	0	345	462	over
GO:1901701	cellular response to oxygen-containing compound	P	0.0205688	0.0027327	7	0	345	462	over
GO:0051186	cofactor metabolic process	P	0.0205688	0.0027327	7	0	345	462	over
GO:0016879	ligase activity, forming carbon-nitrogen bonds	F	0.0205688	0.0027327	7	0	345	462	over
GO:0051130	positive regulation of cellular component organization	P	0.0205688	0.0027327	7	0	345	462	over
GO:0002696	positive regulation of leukocyte activation	P	0.0205688	0.0027327	7	0	345	462	over
GO:0002683	negative regulation of immune system process	P	0.0205688	0.0027327	7	0	345	462	over
GO:0009063	cellular amino acid catabolic process	P	0.0205688	0.0027327	7	0	345	462	over
GO:0005911	cell-cell junction	C	0.0205688	0.0027327	7	0	345	462	over
GO:0045087	innate immune response	P	0.0205688	0.0027327	7	0	345	462	over
GO:0071900	regulation of protein serine/threonine kinase activity	P	0.0205688	0.0027327	7	0	345	462	over
GO:1901606	alpha-amino acid catabolic process	P	0.0205688	0.0027327	7	0	345	462	over
GO:0051090	regulation of sequence-specific DNA binding transcription factor activity	P	0.0205688	0.0027327	7	0	345	462	over
GO:0016798	hydrolase activity, acting on glycosyl bonds	F	0.0205688	0.0027327	7	0	345	462	over
GO:0016791	phosphatase activity	F	0.0205688	0.0027327	7	0	345	462	over
GO:0015672	monovalent inorganic cation transport	P	0.0205688	0.0027327	7	0	345	462	over
GO:0060326	cell chemotaxis	P	0.0205688	0.0027327	7	0	345	462	over
GO:0016054	organic acid catabolic process	P	0.0205688	0.0027327	7	0	345	462	over
GO:0007389	pattern specification process	P	0.0205688	0.0027327	7	0	345	462	over
GO:0002443	leukocyte mediated immunity	P	0.0205688	0.0027327	7	0	345	462	over
GO:0070661	leukocyte proliferation	P	0.0205688	0.0027327	7	0	345	462	over
GO:0030855	epithelial cell differentiation	P	0.0205688	0.0027327	7	0	345	462	over
GO:0007249	I-kappaB kinase/NF-kappaB cascade	P	0.0205688	0.0027327	7	0	345	462	over
GO:0065003	macromolecular complex assembly	P	0.0205688	0.0027327	7	0	345	462	over
GO:0006732	coenzyme metabolic process	P	0.0205688	0.0027327	7	0	345	462	over
GO:0048037	cofactor binding	F	0.0205688	0.0027327	7	0	345	462	over
GO:0007178	transmembrane receptor protein serine/threonine kinase signaling pathway	P	0.0205688	0.0027327	7	0	345	462	over
GO:0006066	alcohol metabolic process	P	0.0205688	0.0027327	7	0	345	462	over
GO:0046486	glycerolipid metabolic process	P	0.0205688	0.0027327	7	0	345	462	over
GO:0050920	regulation of chemotaxis	P	0.0205688	0.0027327	7	0	345	462	over
GO:0042060	wound healing	P	0.0205688	0.0027327	7	0	345	462	over
GO:0043122	regulation of I-kappaB kinase/NF-kappaB cascade	P	0.0205688	0.0027327	7	0	345	462	over
GO:0051336	regulation of hydrolase activity	P	0.0205688	0.0027327	7	0	345	462	over
GO:0055088	lipid homeostasis	P	0.0205688	0.0027327	7	0	345	462	over
GO:0050878	regulation of body fluid levels	P	0.0205688	0.0027327	7	0	345	462	over
GO:0050877	neurological system process	P	0.0205688	0.0027327	7	0	345	462	over
GO:0046395	carboxylic acid catabolic process	P	0.0205688	0.0027327	7	0	345	462	over
GO:0050817	coagulation	P	0.0205688	0.0027327	7	0	345	462	over
GO:0043069	negative regulation of programmed cell death	P	0.0205688	0.0027327	7	0	345	462	over
GO:0031098	stress-activated protein kinase signaling cascade	P	0.0205688	0.0027327	7	0	345	462	over
GO:0071702	organic substance transport	P	0.0218305	0.00290711	31	18	321	444	over
GO:0044271	cellular nitrogen compound biosynthetic process	P	0.0261832	0.00349489	40	27	312	435	over
GO:0044422	organelle part	C	0.0352368	0.00471432	50	38	302	424	over
GO:1901362	organic cyclic compound biosynthetic process	P	0.0379796	0.00509309	39	27	313	435	over
GO:1901360	organic cyclic compound metabolic process	P	0.0409388	0.00568904	76	67	276	395	over
GO:0050896	response to stimulus	P	0.0409388	0.00592356	106	102	246	360	over
GO:0022891	substrate-specific transmembrane transporter activity	F	0.0409388	0.00599351	18	8	334	454	over
GO:0046942	carboxylic acid transport	P	0.0409388	0.00638156	6	0	346	462	over
GO:0051251	positive regulation of lymphocyte activation	P	0.0409388	0.00638156	6	0	346	462	over
GO:0051248	negative regulation of protein metabolic process	P	0.0409388	0.00638156	6	0	346	462	over
GO:0032103	positive regulation of response to external stimulus	P	0.0409388	0.00638156	6	0	346	462	over
GO:0015849	organic acid transport	P	0.0409388	0.00638156	6	0	346	462	over
GO:0051213	dioxygenase activity	F	0.0409388	0.00638156	6	0	346	462	over
GO:1901137	carbohydrate derivative biosynthetic process	P	0.0409388	0.00638156	6	0	346	462	over
GO:0006461	protein complex assembly	P	0.0409388	0.00638156	6	0	346	462	over
GO:0046873	metal ion transmembrane transporter activity	F	0.0409388	0.00638156	6	0	346	462	over
GO:0071363	cellular response to growth factor stimulus	P	0.0409388	0.00638156	6	0	346	462	over
GO:0070271	protein complex biogenesis	P	0.0409388	0.00638156	6	0	346	462	over
GO:0090407	organophosphate biosynthetic process	P	0.0409388	0.00638156	6	0	346	462	over
GO:0050670	regulation of lymphocyte proliferation	P	0.0409388	0.00638156	6	0	346	462	over
GO:0003707	steroid hormone receptor activity	F	0.0409388	0.00638156	6	0	346	462	over
GO:0070848	response to growth factor stimulus	P	0.0409388	0.00638156	6	0	346	462	over
GO:0015077	monovalent inorganic cation transmembrane transporter activity	F	0.0409388	0.00638156	6	0	346	462	over
GO:0010817	regulation of hormone levels	P	0.0409388	0.00638156	6	0	346	462	over
GO:0008514	organic anion transmembrane transporter activity	F	0.0409388	0.00638156	6	0	346	462	over
GO:0051094	positive regulation of developmental process	P	0.0409388	0.00638156	6	0	346	462	over
GO:0008509	anion transmembrane transporter activity	F	0.0409388	0.00638156	6	0	346	462	over
GO:0003002	regionalization	P	0.0409388	0.00638156	6	0	346	462	over
GO:0016705	oxidoreductase activity, acting on paired donors, with incorporation or reduction of molecular oxygen	F	0.0409388	0.00638156	6	0	346	462	over
GO:0016702	oxidoreductase activity, acting on single donors with incorporation of molecular oxygen, incorporation of two atoms of oxygen	F	0.0409388	0.00638156	6	0	346	462	over
GO:0016701	oxidoreductase activity, acting on single donors with incorporation of molecular oxygen	F	0.0409388	0.00638156	6	0	346	462	over
GO:0043405	regulation of MAP kinase activity	P	0.0409388	0.00638156	6	0	346	462	over
GO:0043401	steroid hormone mediated signaling pathway	P	0.0409388	0.00638156	6	0	346	462	over
GO:0031406	carboxylic acid binding	F	0.0409388	0.00638156	6	0	346	462	over
GO:0070727	cellular macromolecule localization	P	0.0409388	0.00638156	6	0	346	462	over
GO:0034097	response to cytokine stimulus	P	0.0409388	0.00638156	6	0	346	462	over
GO:0046651	lymphocyte proliferation	P	0.0409388	0.00638156	6	0	346	462	over
GO:0044463	cell projection part	C	0.0409388	0.00638156	6	0	346	462	over
GO:0044432	endoplasmic reticulum part	C	0.0409388	0.00638156	6	0	346	462	over
GO:0060284	regulation of cell development	P	0.0409388	0.00638156	6	0	346	462	over
GO:0034613	cellular protein localization	P	0.0409388	0.00638156	6	0	346	462	over
GO:0040008	regulation of growth	P	0.0409388	0.00638156	6	0	346	462	over
GO:0070663	regulation of leukocyte proliferation	P	0.0409388	0.00638156	6	0	346	462	over
GO:0070647	protein modification by small protein conjugation or removal	P	0.0409388	0.00638156	6	0	346	462	over
GO:0071705	nitrogen compound transport	P	0.0409388	0.00638156	6	0	346	462	over
GO:0007254	JNK cascade	P	0.0409388	0.00638156	6	0	346	462	over
GO:0043235	receptor complex	C	0.0409388	0.00638156	6	0	346	462	over
GO:0002366	leukocyte activation involved in immune response	P	0.0409388	0.00638156	6	0	346	462	over
GO:0030155	regulation of cell adhesion	P	0.0409388	0.00638156	6	0	346	462	over
GO:0000139	Golgi membrane	C	0.0409388	0.00638156	6	0	346	462	over
GO:0051403	stress-activated MAPK cascade	P	0.0409388	0.00638156	6	0	346	462	over
GO:0032989	cellular component morphogenesis	P	0.0409388	0.00638156	6	0	346	462	over
GO:0008285	negative regulation of cell proliferation	P	0.0409388	0.00638156	6	0	346	462	over
GO:0032944	regulation of mononuclear cell proliferation	P	0.0409388	0.00638156	6	0	346	462	over
GO:0032943	mononuclear cell proliferation	P	0.0409388	0.00638156	6	0	346	462	over
GO:0001819	positive regulation of cytokine production	P	0.0409388	0.00638156	6	0	346	462	over
GO:0050921	positive regulation of chemotaxis	P	0.0409388	0.00638156	6	0	346	462	over
GO:0043177	organic acid binding	F	0.0409388	0.00638156	6	0	346	462	over
GO:0030098	lymphocyte differentiation	P	0.0409388	0.00638156	6	0	346	462	over
GO:0002263	cell activation involved in immune response	P	0.0409388	0.00638156	6	0	346	462	over
GO:0002237	response to molecule of bacterial origin	P	0.0409388	0.00638156	6	0	346	462	over
GO:0030030	cell projection organization	P	0.0409388	0.00638156	6	0	346	462	over
GO:0042632	cholesterol homeostasis	P	0.0409388	0.00638156	6	0	346	462	over
GO:0032872	regulation of stress-activated MAPK cascade	P	0.0409388	0.00638156	6	0	346	462	over
GO:0055092	sterol homeostasis	P	0.0409388	0.00638156	6	0	346	462	over
GO:0050852	T cell receptor signaling pathway	P	0.0409388	0.00638156	6	0	346	462	over
GO:0015291	secondary active transmembrane transporter activity	F	0.0409388	0.00638156	6	0	346	462	over
GO:0043086	negative regulation of catalytic activity	P	0.0409388	0.00638156	6	0	346	462	over
GO:0048520	positive regulation of behavior	P	0.0409388	0.00638156	6	0	346	462	over
GO:0050801	ion homeostasis	P	0.0409388	0.00638156	6	0	346	462	over
GO:0043066	negative regulation of apoptotic process	P	0.0409388	0.00638156	6	0	346	462	over
GO:0046328	regulation of JNK cascade	P	0.0409388	0.00638156	6	0	346	462	over
GO:0016311	dephosphorylation	P	0.0409388	0.00638156	6	0	346	462	over
GO:0043010	camera-type eye development	P	0.0409388	0.00638156	6	0	346	462	over
GO:0051179	localization	P	0.043734	0.00683088	91	85	261	377	over
GO:0019438	aromatic compound biosynthetic process	P	0.0466397	0.00734278	38	27	314	435	over
GO:0016070	RNA metabolic process	P	0.0466397	0.00734278	38	27	314	435	over
GO:0034654	nucleobase-containing compound biosynthetic process	P	0.0466397	0.00734278	38	27	314	435	over
GO:0018130	heterocycle biosynthetic process	P	0.0466397	0.00734278	38	27	314	435	over
GO:0005886	plasma membrane	C	0.048611	0.00766826	56	46	296	416	over

## Sheet: Liver vs Brain
Liver vs Brain
GO-ID	Term	Category	FDR	P-Value	#Test	#Ref	#notAnnotTest	#notAnnotRef	Over/Under
GO:0003824	catalytic activity	F	9.68749e-05	9.00074e-09	174	1446	178	2799	over
GO:0016491	oxidoreductase activity	F	0.0199367	3.70468e-06	28	118	324	4127	over
GO:0008233	peptidase activity	F	0.0364751	1.38012e-05	24	99	328	4146	over
GO:1901606	alpha-amino acid catabolic process	P	0.0364751	1.66752e-05	7	6	345	4239	over
GO:0016787	hydrolase activity	F	0.0364751	1.69447e-05	80	594	272	3651	over

## Sheet: Brain vs Pancreas
Brain vs Pancreas
GO-ID	Term	Category	FDR	P-Value	#Test	#Ref	#notAnnotTest	#notAnnotRef	Over/Under
GO:0048731	system development	P	6.13723e-61	5.87689e-65	1225	0	3020	462	over
GO:0044425	membrane part	C	1.6878e-60	3.2324e-64	1213	0	3032	462	over
GO:0050794	regulation of cellular process	P	1.2062e-58	3.46511e-62	2174	59	2071	403	over
GO:0009987	cellular process	P	6.76039e-58	2.58945e-61	3464	207	781	255	over
GO:0019222	regulation of metabolic process	P	2.03814e-55	9.75843e-59	1159	1	3086	461	over
GO:0044763	single-organism cellular process	P	2.05835e-51	1.18262e-54	2859	138	1386	324	over
GO:0031323	regulation of cellular metabolic process	P	4.5074e-51	3.02133e-54	1047	0	3198	462	over
GO:0043167	ion binding	F	9.50174e-51	7.27893e-54	1437	17	2808	445	over
GO:0080090	regulation of primary metabolic process	P	4.51842e-50	3.89407e-53	1028	0	3217	462	over
GO:0031224	intrinsic to membrane	C	3.3341e-48	3.19266e-51	995	0	3250	462	over
GO:0016020	membrane	C	4.76036e-48	5.01426e-51	1829	46	2416	416	over
GO:0016021	integral to membrane	C	5.12329e-47	5.88714e-50	973	0	3272	462	over
GO:0048518	positive regulation of biological process	P	5.7748e-46	7.18878e-49	954	0	3291	462	over
GO:0048513	organ development	P	1.41373e-44	1.89526e-47	929	0	3316	462	over
GO:0060255	regulation of macromolecule metabolic process	P	1.6117e-44	2.31499e-47	964	1	3281	461	over
GO:0044699	single-organism process	P	2.17526e-43	3.33277e-46	3178	192	1067	270	over
GO:0006793	phosphorus metabolic process	P	2.37086e-42	3.85949e-45	888	0	3357	462	over
GO:0006796	phosphate-containing compound metabolic process	P	4.26422e-42	7.35e-45	883	0	3362	462	over
GO:0048519	negative regulation of biological process	P	5.24618e-40	9.54491e-43	845	0	3400	462	over
GO:0051171	regulation of nitrogen compound metabolic process	P	7.30257e-40	1.39856e-42	842	0	3403	462	over
GO:0048522	positive regulation of cellular process	P	1.01873e-39	2.04857e-42	839	0	3406	462	over
GO:0019219	regulation of nucleobase-containing compound metabolic process	P	4.46242e-39	9.40087e-42	827	0	3418	462	over
GO:0043168	anion binding	F	1.13902e-37	2.50862e-40	801	0	3444	462	over
GO:0009889	regulation of biosynthetic process	P	1.27204e-35	2.92338e-38	763	0	3482	462	over
GO:0007166	cell surface receptor signaling pathway	P	1.77422e-35	4.24739e-38	760	0	3485	462	over
GO:0048523	negative regulation of cellular process	P	3.05975e-35	7.91088e-38	755	0	3490	462	over
GO:0031326	regulation of cellular biosynthetic process	P	3.05975e-35	7.91088e-38	755	0	3490	462	over
GO:0010556	regulation of macromolecule biosynthetic process	P	8.3597e-34	2.24142e-36	728	0	3517	462	over
GO:0010468	regulation of gene expression	P	2.87486e-33	7.98342e-36	754	1	3491	461	over
GO:0048583	regulation of response to stimulus	P	6.32802e-33	1.81787e-35	711	0	3534	462	over
GO:2000112	regulation of cellular macromolecule biosynthetic process	P	7.82893e-33	2.32402e-35	709	0	3536	462	over
GO:0023051	regulation of signaling	P	2.063e-31	6.32156e-34	682	0	3563	462	over
GO:0010646	regulation of cell communication	P	2.55267e-31	8.06645e-34	680	0	3565	462	over
GO:0007399	nervous system development	P	2.79858e-31	9.11152e-34	679	0	3566	462	over
GO:0006351	transcription, DNA-dependent	P	1.90101e-30	6.37128e-33	663	0	3582	462	over
GO:0042221	response to chemical stimulus	P	2.08651e-30	7.1928e-33	662	0	3583	462	over
GO:0051252	regulation of RNA metabolic process	P	5.35054e-30	1.89572e-32	654	0	3591	462	over
GO:2001141	regulation of RNA biosynthetic process	P	5.87981e-30	2.13955e-32	653	0	3592	462	over
GO:0006355	regulation of transcription, DNA-dependent	P	7.29686e-30	2.72505e-32	651	0	3594	462	over
GO:0097367	carbohydrate derivative binding	F	9.06022e-30	3.47035e-32	649	0	3596	462	over
GO:0051239	regulation of multicellular organismal process	P	1.59267e-28	6.25292e-31	625	0	3620	462	over
GO:0048468	cell development	P	7.14153e-27	2.87221e-29	593	0	3652	462	over
GO:0009966	regulation of signal transduction	P	1.60448e-26	6.60658e-29	586	0	3659	462	over
GO:0032553	ribonucleotide binding	F	2.84021e-26	1.19668e-28	581	0	3664	462	over
GO:0035556	intracellular signal transduction	P	3.52127e-26	1.51735e-28	579	0	3666	462	over
GO:0017076	purine nucleotide binding	F	3.87871e-26	1.70852e-28	578	0	3667	462	over
GO:0032555	purine ribonucleotide binding	F	4.81256e-26	2.16595e-28	576	0	3669	462	over
GO:0001882	nucleoside binding	F	1.54021e-25	7.0794e-28	566	0	3679	462	over
GO:0001883	purine nucleoside binding	F	1.66423e-25	7.96817e-28	565	0	3680	462	over
GO:0032549	ribonucleoside binding	F	1.66423e-25	7.96817e-28	565	0	3680	462	over
GO:0032550	purine ribonucleoside binding	F	1.83638e-25	8.96825e-28	564	0	3681	462	over
GO:0035639	purine ribonucleoside triphosphate binding	F	2.02706e-25	1.00935e-27	563	0	3682	462	over
GO:0006928	cellular component movement	P	1.06689e-23	5.51681e-26	529	0	3716	462	over
GO:0009888	tissue development	P	1.06689e-23	5.51681e-26	529	0	3716	462	over
GO:0030554	adenyl nucleotide binding	F	9.65306e-23	5.08397e-25	510	0	3735	462	over
GO:0032559	adenyl ribonucleotide binding	F	1.19701e-22	6.4189e-25	508	0	3737	462	over
GO:0009893	positive regulation of metabolic process	P	1.87402e-22	1.02288e-24	504	0	3741	462	over
GO:0016310	phosphorylation	P	2.93346e-22	1.62923e-24	500	0	3745	462	over
GO:0065009	regulation of molecular function	P	3.2394e-22	1.83017e-24	499	0	3746	462	over
GO:0051716	cellular response to stimulus	P	3.32669e-22	1.91134e-24	1465	59	2780	403	over
GO:0005524	ATP binding	F	3.95334e-22	2.30924e-24	497	0	3748	462	over
GO:0044459	plasma membrane part	C	6.95224e-22	4.12754e-24	492	0	3753	462	over
GO:0050793	regulation of developmental process	P	1.08824e-21	6.56509e-24	488	0	3757	462	over
GO:0003008	system process	P	1.51675e-21	9.29543e-24	485	0	3760	462	over
GO:0032879	regulation of localization	P	2.11396e-21	1.31578e-23	482	0	3763	462	over
GO:0022008	neurogenesis	P	2.6243e-21	1.65856e-23	480	0	3765	462	over
GO:0051641	cellular localization	P	2.90227e-21	1.86203e-23	479	0	3766	462	over
GO:0031325	positive regulation of cellular metabolic process	P	4.04568e-21	2.63436e-23	476	0	3769	462	over
GO:0010604	positive regulation of macromolecule metabolic process	P	5.63932e-21	3.72607e-23	473	0	3772	462	over
GO:0065008	regulation of biological quality	P	8.48964e-21	5.69065e-23	714	10	3531	452	over
GO:0044422	organelle part	C	1.25624e-20	8.54096e-23	1153	38	3092	424	over
GO:0043169	cation binding	F	1.57542e-20	1.08619e-22	834	17	3411	445	over
GO:0048699	generation of neurons	P	1.89625e-20	1.32554e-22	462	0	3783	462	over
GO:1901575	organic substance catabolic process	P	5.26985e-20	3.73426e-22	453	0	3792	462	over
GO:1901135	carbohydrate derivative metabolic process	P	9.23481e-20	6.6323e-22	448	0	3797	462	over
GO:0010033	response to organic substance	P	1.02219e-19	7.43907e-22	447	0	3798	462	over
GO:0040011	locomotion	P	1.59642e-19	1.1771e-21	443	0	3802	462	over
GO:0046872	metal ion binding	F	2.79077e-19	2.08446e-21	805	17	3440	445	over
GO:0044446	intracellular organelle part	C	4.20269e-19	3.17928e-21	1115	38	3130	424	over
GO:0044248	cellular catabolic process	P	6.0708e-19	4.65062e-21	431	0	3814	462	over
GO:0044700	single organism signaling	P	6.42621e-19	5.04596e-21	1429	63	2816	399	over
GO:0023052	signaling	P	6.42621e-19	5.04596e-21	1429	63	2816	399	over
GO:0044085	cellular component biogenesis	P	7.35419e-19	5.84505e-21	429	0	3816	462	over
GO:0022607	cellular component assembly	P	1.28621e-18	1.03458e-20	424	0	3821	462	over
GO:0030182	neuron differentiation	P	1.42472e-18	1.15964e-20	423	0	3822	462	over
GO:0019637	organophosphate metabolic process	P	1.76902e-18	1.45682e-20	421	0	3824	462	over
GO:0065007	biological regulation	P	3.00964e-18	2.50732e-20	2395	157	1850	305	over
GO:0051649	establishment of localization in cell	P	6.05088e-18	5.0989e-20	410	0	3835	462	over
GO:0006468	protein phosphorylation	P	1.31075e-17	1.12963e-19	403	0	3842	462	over
GO:0030030	cell projection organization	P	1.31075e-17	1.12963e-19	403	0	3842	462	over
GO:0007154	cell communication	P	2.36547e-17	2.06126e-19	1458	69	2787	393	over
GO:0019220	regulation of phosphate metabolic process	P	2.47895e-17	2.23136e-19	397	0	3848	462	over
GO:0070887	cellular response to chemical stimulus	P	2.47895e-17	2.23136e-19	397	0	3848	462	over
GO:0051174	regulation of phosphorus metabolic process	P	2.47895e-17	2.23136e-19	397	0	3848	462	over
GO:0032989	cellular component morphogenesis	P	3.07695e-17	2.7991e-19	395	0	3850	462	over
GO:0044765	single-organism transport	P	4.54933e-17	4.18209e-19	816	21	3429	441	over
GO:0050790	regulation of catalytic activity	P	5.30861e-17	4.93091e-19	390	0	3855	462	over
GO:0002376	immune system process	P	6.58879e-17	6.1831e-19	388	0	3857	462	over
GO:2000026	regulation of multicellular organismal development	P	9.14522e-17	8.68031e-19	385	0	3860	462	over
GO:0044767	single-organism developmental process	P	9.14522e-17	8.75727e-19	1322	59	2923	403	over
GO:0048646	anatomical structure formation involved in morphogenesis	P	1.97872e-16	1.91373e-18	378	0	3867	462	over
GO:0050896	response to stimulus	P	2.11716e-16	2.06789e-18	1797	102	2448	360	over
GO:0007155	cell adhesion	P	2.13068e-16	2.14231e-18	377	0	3868	462	over
GO:0000902	cell morphogenesis	P	2.13068e-16	2.14231e-18	377	0	3868	462	over
GO:0022610	biological adhesion	P	2.13068e-16	2.14231e-18	377	0	3868	462	over
GO:0051128	regulation of cellular component organization	P	2.96029e-16	3.0048e-18	374	0	3871	462	over
GO:1901576	organic substance biosynthetic process	P	3.83767e-16	3.93212e-18	1037	38	3208	424	over
GO:0009887	organ morphogenesis	P	5.10346e-16	5.27792e-18	369	0	3876	462	over
GO:0044464	cell part	C	5.45464e-16	5.69335e-18	3007	234	1238	228	over
GO:0072359	circulatory system development	P	8.71597e-16	9.26431e-18	364	0	3881	462	over
GO:0072358	cardiovascular system development	P	8.71597e-16	9.26431e-18	364	0	3881	462	over
GO:0044249	cellular biosynthetic process	P	1.48863e-15	1.60895e-17	1021	38	3224	424	over
GO:0038023	signaling receptor activity	F	1.48863e-15	1.62505e-17	359	0	3886	462	over
GO:0055086	nucleobase-containing small molecule metabolic process	P	1.48863e-15	1.62505e-17	359	0	3886	462	over
GO:0012501	programmed cell death	P	1.84727e-15	2.03425e-17	357	0	3888	462	over
GO:0051674	localization of cell	P	2.01418e-15	2.27591e-17	356	0	3889	462	over
GO:0048870	cell motility	P	2.01418e-15	2.27591e-17	356	0	3889	462	over
GO:0009892	negative regulation of metabolic process	P	2.01418e-15	2.27591e-17	356	0	3889	462	over
GO:0006753	nucleoside phosphate metabolic process	P	2.47894e-15	2.84853e-17	354	0	3891	462	over
GO:0006366	transcription from RNA polymerase II promoter	P	2.47894e-15	2.84853e-17	354	0	3891	462	over
GO:0031090	organelle membrane	C	2.75028e-15	3.18667e-17	353	0	3892	462	over
GO:0009117	nucleotide metabolic process	P	3.05145e-15	3.56485e-17	352	0	3893	462	over
GO:0006915	apoptotic process	P	4.23644e-15	4.98978e-17	349	0	3896	462	over
GO:0048666	neuron development	P	5.25758e-15	6.24284e-17	347	0	3898	462	over
GO:0007165	signal transduction	P	5.34412e-15	6.39677e-17	1271	59	2974	403	over
GO:0050877	neurological system process	P	5.74165e-15	6.98257e-17	346	0	3899	462	over
GO:0051246	regulation of protein metabolic process	P	5.74165e-15	6.98257e-17	346	0	3899	462	over
GO:0051049	regulation of transport	P	7.97e-15	9.76884e-17	343	0	3902	462	over
GO:0006357	regulation of transcription from RNA polymerase II promoter	P	1.10612e-14	1.36636e-16	340	0	3905	462	over
GO:0045595	regulation of cell differentiation	P	1.22743e-14	1.52797e-16	339	0	3906	462	over
GO:0071310	cellular response to organic substance	P	2.11321e-14	2.6711e-16	334	0	3911	462	over
GO:0044093	positive regulation of molecular function	P	2.11321e-14	2.6711e-16	334	0	3911	462	over
GO:0048584	positive regulation of response to stimulus	P	2.34501e-14	2.98656e-16	333	0	3912	462	over
GO:0009891	positive regulation of biosynthetic process	P	2.60231e-14	3.33917e-16	332	0	3913	462	over
GO:0007417	central nervous system development	P	3.60965e-14	4.66631e-16	329	0	3916	462	over
GO:0031328	positive regulation of cellular biosynthetic process	P	3.97648e-14	5.21669e-16	328	0	3917	462	over
GO:0072521	purine-containing compound metabolic process	P	3.97648e-14	5.21669e-16	328	0	3917	462	over
GO:0031324	negative regulation of cellular metabolic process	P	4.41317e-14	5.83182e-16	327	0	3918	462	over
GO:0051173	positive regulation of nitrogen compound metabolic process	P	4.89483e-14	6.51932e-16	326	0	3919	462	over
GO:0060089	molecular transducer activity	F	4.89483e-14	6.60893e-16	457	5	3788	457	over
GO:0004871	signal transducer activity	F	4.89483e-14	6.60893e-16	457	5	3788	457	over
GO:0010605	negative regulation of macromolecule metabolic process	P	5.35952e-14	7.28767e-16	325	0	3920	462	over
GO:0006163	purine nucleotide metabolic process	P	5.94912e-14	8.14635e-16	324	0	3921	462	over
GO:0050789	regulation of biological process	P	7.25134e-14	9.99898e-16	2268	157	1977	305	over
GO:0004888	transmembrane signaling receptor activity	F	7.33052e-14	1.01783e-15	322	0	3923	462	over
GO:0060429	epithelium development	P	9.09531e-14	1.27158e-15	320	0	3925	462	over
GO:0045935	positive regulation of nucleobase-containing compound metabolic process	P	1.57514e-13	2.21723e-15	315	0	3930	462	over
GO:0006812	cation transport	P	2.4397e-13	3.45759e-15	311	0	3934	462	over
GO:0010628	positive regulation of gene expression	P	2.68979e-13	3.86354e-15	310	0	3935	462	over
GO:0010557	positive regulation of macromolecule biosynthetic process	P	2.68979e-13	3.86354e-15	310	0	3935	462	over
GO:0009259	ribonucleotide metabolic process	P	2.96597e-13	4.31703e-15	309	0	3936	462	over
GO:0019693	ribose phosphate metabolic process	P	2.96597e-13	4.31703e-15	309	0	3936	462	over
GO:0009150	purine ribonucleotide metabolic process	P	3.29236e-13	4.82363e-15	308	0	3937	462	over
GO:0032268	regulation of cellular protein metabolic process	P	3.65473e-13	5.38953e-15	307	0	3938	462	over
GO:1901361	organic cyclic compound catabolic process	P	5.06414e-13	7.51644e-15	304	0	3941	462	over
GO:1901362	organic cyclic compound biosynthetic process	P	6.01478e-13	8.98502e-15	796	27	3449	435	over
GO:0019439	aromatic compound catabolic process	P	6.24004e-13	9.38128e-15	302	0	3943	462	over
GO:0044270	cellular nitrogen compound catabolic process	P	7.68942e-13	1.17075e-14	300	0	3945	462	over
GO:0046700	heterocycle catabolic process	P	7.68942e-13	1.17075e-14	300	0	3945	462	over
GO:0043933	macromolecular complex subunit organization	P	9.47594e-13	1.46091e-14	298	0	3947	462	over
GO:0034655	nucleobase-containing compound catabolic process	P	9.47594e-13	1.46091e-14	298	0	3947	462	over
GO:0016477	cell migration	P	1.05195e-12	1.63187e-14	297	0	3948	462	over
GO:0005515	protein binding	F	1.09264e-12	1.70545e-14	1465	82	2780	380	over
GO:0019899	enzyme binding	F	1.29644e-12	2.03598e-14	295	0	3950	462	over
GO:0055085	transmembrane transport	P	1.43927e-12	2.27405e-14	294	0	3951	462	over
GO:0010941	regulation of cell death	P	1.59784e-12	2.53989e-14	293	0	3952	462	over
GO:0033554	cellular response to stress	P	1.98116e-12	3.16819e-14	291	0	3954	462	over
GO:0019438	aromatic compound biosynthetic process	P	2.38354e-12	3.83449e-14	779	27	3466	435	over
GO:0044271	cellular nitrogen compound biosynthetic process	P	2.57888e-12	4.17342e-14	778	27	3467	435	over
GO:0044237	cellular metabolic process	P	2.90072e-12	4.72203e-14	1924	127	2321	335	over
GO:0048598	embryonic morphogenesis	P	3.36071e-12	5.50302e-14	286	0	3959	462	over
GO:0051254	positive regulation of RNA metabolic process	P	3.73097e-12	6.14504e-14	285	0	3960	462	over
GO:0018130	heterocycle biosynthetic process	P	4.18128e-12	6.92676e-14	772	27	3473	435	over
GO:0071822	protein complex subunit organization	P	4.59847e-12	7.66192e-14	283	0	3962	462	over
GO:0045893	positive regulation of transcription, DNA-dependent	P	5.70022e-12	9.55222e-14	281	0	3964	462	over
GO:0044281	small molecule metabolic process	P	6.98604e-12	1.18615e-13	553	13	3692	449	over
GO:0032990	cell part morphogenesis	P	6.98604e-12	1.19076e-13	279	0	3966	462	over
GO:0048858	cell projection morphogenesis	P	6.98604e-12	1.19076e-13	279	0	3966	462	over
GO:0043067	regulation of programmed cell death	P	7.75606e-12	1.32944e-13	278	0	3967	462	over
GO:0023056	positive regulation of signaling	P	8.61101e-12	1.48423e-13	277	0	3968	462	over
GO:1901565	organonitrogen compound catabolic process	P	9.50771e-12	1.657e-13	276	0	3969	462	over
GO:0010647	positive regulation of cell communication	P	9.50771e-12	1.657e-13	276	0	3969	462	over
GO:0034654	nucleobase-containing compound biosynthetic process	P	1.27589e-11	2.23584e-13	758	27	3487	435	over
GO:0071944	cell periphery	C	1.43662e-11	2.53125e-13	1032	48	3213	414	over
GO:0005886	plasma membrane	C	1.44055e-11	2.55197e-13	1007	46	3238	416	over
GO:0042981	regulation of apoptotic process	P	1.44478e-11	2.5733e-13	272	0	3973	462	over
GO:0007420	brain development	P	1.78104e-11	3.20632e-13	270	0	3975	462	over
GO:0031175	neuron projection development	P	1.78104e-11	3.20632e-13	270	0	3975	462	over
GO:0007186	G-protein coupled receptor signaling pathway	P	2.19558e-11	3.99463e-13	268	0	3977	462	over
GO:0043085	positive regulation of catalytic activity	P	2.19558e-11	3.99463e-13	268	0	3977	462	over
GO:1901657	glycosyl compound metabolic process	P	2.41248e-11	4.45856e-13	267	0	3978	462	over
GO:0042127	regulation of cell proliferation	P	2.41248e-11	4.45856e-13	267	0	3978	462	over
GO:0046434	organophosphate catabolic process	P	2.41248e-11	4.45856e-13	267	0	3978	462	over
GO:0009116	nucleoside metabolic process	P	2.66497e-11	4.97625e-13	266	0	3979	462	over
GO:0030001	metal ion transport	P	2.66497e-11	4.97625e-13	266	0	3979	462	over
GO:0031399	regulation of protein modification process	P	2.95915e-11	5.55389e-13	265	0	3980	462	over
GO:0097458	neuron part	C	3.2858e-11	6.19843e-13	264	0	3981	462	over
GO:0009890	negative regulation of biosynthetic process	P	3.63017e-11	6.91758e-13	263	0	3982	462	over
GO:0008324	cation transmembrane transporter activity	F	3.63017e-11	6.91758e-13	263	0	3982	462	over
GO:0009967	positive regulation of signal transduction	P	4.03098e-11	7.71997e-13	262	0	3983	462	over
GO:0000904	cell morphogenesis involved in differentiation	P	4.47605e-11	8.61521e-13	261	0	3984	462	over
GO:0016070	RNA metabolic process	P	4.70178e-11	9.0947e-13	741	27	3504	435	over
GO:1901292	nucleoside phosphate catabolic process	P	4.94577e-11	9.61401e-13	260	0	3985	462	over
GO:1901360	organic cyclic compound metabolic process	P	5.0367e-11	9.83899e-13	1240	67	3005	395	over
GO:0007423	sensory organ development	P	6.09845e-11	1.19715e-12	258	0	3987	462	over
GO:0031327	negative regulation of cellular biosynthetic process	P	6.7392e-11	1.33584e-12	257	0	3988	462	over
GO:0072523	purine-containing compound catabolic process	P	6.7392e-11	1.33584e-12	257	0	3988	462	over
GO:0006195	purine nucleotide catabolic process	P	7.44776e-11	1.49055e-12	256	0	3989	462	over
GO:0009166	nucleotide catabolic process	P	7.44776e-11	1.49055e-12	256	0	3989	462	over
GO:0031226	intrinsic to plasma membrane	C	9.22797e-11	1.85567e-12	254	0	3991	462	over
GO:0007167	enzyme linked receptor protein signaling pathway	P	1.02471e-10	2.07043e-12	253	0	3992	462	over
GO:0009119	ribonucleoside metabolic process	P	1.13311e-10	2.30998e-12	252	0	3993	462	over
GO:0034641	cellular nitrogen compound metabolic process	P	1.13311e-10	2.31114e-12	1228	67	3017	395	over
GO:0046914	transition metal ion binding	F	1.25764e-10	2.57718e-12	251	0	3994	462	over
GO:0048729	tissue morphogenesis	P	1.39655e-10	2.87522e-12	250	0	3995	462	over
GO:0046128	purine ribonucleoside metabolic process	P	1.53658e-10	3.20764e-12	249	0	3996	462	over
GO:1901136	carbohydrate derivative catabolic process	P	1.53658e-10	3.20764e-12	249	0	3996	462	over
GO:0042278	purine nucleoside metabolic process	P	1.53658e-10	3.20764e-12	249	0	3996	462	over
GO:0009059	macromolecule biosynthetic process	P	1.57733e-10	3.30782e-12	872	38	3373	424	over
GO:0048856	anatomical structure development	P	1.59941e-10	3.36944e-12	1402	83	2843	379	over
GO:0005887	integral to plasma membrane	C	2.31584e-10	4.96743e-12	245	0	4000	462	over
GO:0035637	multicellular organismal signaling	P	2.31584e-10	4.96743e-12	245	0	4000	462	over
GO:0009141	nucleoside triphosphate metabolic process	P	2.31584e-10	4.96743e-12	245	0	4000	462	over
GO:0046907	intracellular transport	P	2.31584e-10	4.96743e-12	245	0	4000	462	over
GO:0006725	cellular aromatic compound metabolic process	P	2.4913e-10	5.36763e-12	1216	67	3029	395	over
GO:0048585	negative regulation of response to stimulus	P	2.54911e-10	5.54102e-12	244	0	4001	462	over
GO:0010558	negative regulation of macromolecule biosynthetic process	P	2.54911e-10	5.54102e-12	244	0	4001	462	over
GO:0009199	ribonucleoside triphosphate metabolic process	P	2.81856e-10	6.18069e-12	243	0	4002	462	over
GO:0042325	regulation of phosphorylation	P	2.81856e-10	6.18069e-12	243	0	4002	462	over
GO:0009261	ribonucleotide catabolic process	P	3.08988e-10	6.89402e-12	242	0	4003	462	over
GO:0009205	purine ribonucleoside triphosphate metabolic process	P	3.08988e-10	6.89402e-12	242	0	4003	462	over
GO:0009154	purine ribonucleotide catabolic process	P	3.08988e-10	6.89402e-12	242	0	4003	462	over
GO:0009144	purine nucleoside triphosphate metabolic process	P	3.08988e-10	6.89402e-12	242	0	4003	462	over
GO:0044430	cytoskeletal part	C	4.10677e-10	9.20219e-12	382	6	3863	456	over
GO:0007243	intracellular protein kinase cascade	P	4.74091e-10	1.06685e-11	238	0	4007	462	over
GO:0046130	purine ribonucleoside catabolic process	P	5.15575e-10	1.18983e-11	237	0	4008	462	over
GO:1901700	response to oxygen-containing compound	P	5.15575e-10	1.18983e-11	237	0	4008	462	over
GO:1901658	glycosyl compound catabolic process	P	5.15575e-10	1.18983e-11	237	0	4008	462	over
GO:0006152	purine nucleoside catabolic process	P	5.15575e-10	1.18983e-11	237	0	4008	462	over
GO:0009164	nucleoside catabolic process	P	5.15575e-10	1.18983e-11	237	0	4008	462	over
GO:0042454	ribonucleoside catabolic process	P	5.15575e-10	1.18983e-11	237	0	4008	462	over
GO:0016192	vesicle-mediated transport	P	5.72615e-10	1.32694e-11	236	0	4009	462	over
GO:0046483	heterocycle metabolic process	P	6.07712e-10	1.4141e-11	1202	67	3043	395	over
GO:0051172	negative regulation of nitrogen compound metabolic process	P	6.18152e-10	1.47982e-11	235	0	4010	462	over
GO:0009207	purine ribonucleoside triphosphate catabolic process	P	6.18152e-10	1.47982e-11	235	0	4010	462	over
GO:0009203	ribonucleoside triphosphate catabolic process	P	6.18152e-10	1.47982e-11	235	0	4010	462	over
GO:0009146	purine nucleoside triphosphate catabolic process	P	6.18152e-10	1.47982e-11	235	0	4010	462	over
GO:0009143	nucleoside triphosphate catabolic process	P	6.18152e-10	1.47982e-11	235	0	4010	462	over
GO:0022402	cell cycle process	P	6.18152e-10	1.47982e-11	235	0	4010	462	over
GO:0045934	negative regulation of nucleobase-containing compound metabolic process	P	6.18152e-10	1.47982e-11	235	0	4010	462	over
GO:0022414	reproductive process	P	7.65672e-10	1.84031e-11	233	0	4012	462	over
GO:0009792	embryo development ending in birth or egg hatching	P	8.50432e-10	2.05218e-11	232	0	4013	462	over
GO:2000113	negative regulation of cellular macromolecule biosynthetic process	P	1.05326e-09	2.5517e-11	230	0	4015	462	over
GO:0034645	cellular macromolecule biosynthetic process	P	1.12228e-09	2.72966e-11	844	38	3401	424	over
GO:0043009	chordate embryonic development	P	1.16521e-09	2.84525e-11	229	0	4016	462	over
GO:0051094	positive regulation of developmental process	P	1.28911e-09	3.17248e-11	228	0	4017	462	over
GO:0010629	negative regulation of gene expression	P	1.28911e-09	3.17248e-11	228	0	4017	462	over
GO:0044463	cell projection part	C	1.43177e-09	3.53726e-11	227	0	4018	462	over
GO:0019226	transmission of nerve impulse	P	1.59019e-09	3.94388e-11	226	0	4019	462	over
GO:0065003	macromolecular complex assembly	P	1.76613e-09	4.39714e-11	225	0	4020	462	over
GO:1901564	organonitrogen compound metabolic process	P	1.92096e-09	4.80103e-11	486	13	3759	449	over
GO:0007389	pattern specification process	P	1.94659e-09	4.90235e-11	224	0	4021	462	over
GO:0035295	tube development	P	1.94659e-09	4.90235e-11	224	0	4021	462	over
GO:0006139	nucleobase-containing compound metabolic process	P	2.17231e-09	5.49163e-11	1182	67	3063	395	over
GO:0001944	vasculature development	P	2.40115e-09	6.09313e-11	222	0	4023	462	over
GO:0070727	cellular macromolecule localization	P	2.65678e-09	6.79269e-11	221	0	4024	462	over
GO:0034613	cellular protein localization	P	2.65678e-09	6.79269e-11	221	0	4024	462	over
GO:0002009	morphogenesis of an epithelium	P	2.95068e-09	7.57237e-11	220	0	4025	462	over
GO:0010467	gene expression	P	3.12511e-09	8.04993e-11	842	39	3403	423	over
GO:0046903	secretion	P	3.26492e-09	8.44133e-11	219	0	4026	462	over
GO:0042995	cell projection	C	4.75671e-09	1.23439e-10	426	10	3819	452	over
GO:0071495	cellular response to endogenous stimulus	P	4.98516e-09	1.30322e-10	215	0	4030	462	over
GO:0022890	inorganic cation transmembrane transporter activity	F	4.98516e-09	1.30322e-10	215	0	4030	462	over
GO:0051336	regulation of hydrolase activity	P	5.5161e-09	1.45258e-10	214	0	4031	462	over
GO:0042802	identical protein binding	F	5.5161e-09	1.45258e-10	214	0	4031	462	over
GO:0032774	RNA biosynthetic process	P	5.96622e-09	1.57682e-10	676	27	3569	435	over
GO:0001932	regulation of protein phosphorylation	P	6.08181e-09	1.61902e-10	213	0	4032	462	over
GO:0070271	protein complex biogenesis	P	6.08181e-09	1.61902e-10	213	0	4032	462	over
GO:0060284	regulation of cell development	P	6.7301e-09	1.80449e-10	212	0	4033	462	over
GO:0006461	protein complex assembly	P	6.7301e-09	1.80449e-10	212	0	4033	462	over
GO:0010648	negative regulation of cell communication	P	7.42135e-09	2.01115e-10	211	0	4034	462	over
GO:0022603	regulation of anatomical structure morphogenesis	P	7.42135e-09	2.01115e-10	211	0	4034	462	over
GO:0007507	heart development	P	7.42135e-09	2.01115e-10	211	0	4034	462	over
GO:0023057	negative regulation of signaling	P	8.24196e-09	2.24142e-10	210	0	4035	462	over
GO:0044260	cellular macromolecule metabolic process	P	8.81216e-09	2.40493e-10	1402	89	2843	373	over
GO:0006807	nitrogen compound metabolic process	P	9.02923e-09	2.47281e-10	1304	80	2941	382	over
GO:0046873	metal ion transmembrane transporter activity	F	9.0894e-09	2.498e-10	209	0	4036	462	over
GO:0048667	cell morphogenesis involved in neuron differentiation	P	1.00944e-08	2.78387e-10	208	0	4037	462	over
GO:0001568	blood vessel development	P	1.12105e-08	3.10238e-10	207	0	4038	462	over
GO:0018193	peptidyl-amino acid modification	P	1.37784e-08	3.85261e-10	205	0	4040	462	over
GO:0051253	negative regulation of RNA metabolic process	P	1.37784e-08	3.85261e-10	205	0	4040	462	over
GO:0043005	neuron projection	C	1.37784e-08	3.85261e-10	205	0	4040	462	over
GO:0008270	zinc ion binding	F	1.53012e-08	4.29307e-10	204	0	4041	462	over
GO:0051247	positive regulation of protein metabolic process	P	1.69345e-08	4.78377e-10	203	0	4042	462	over
GO:0045944	positive regulation of transcription from RNA polymerase II promoter	P	1.69345e-08	4.78377e-10	203	0	4042	462	over
GO:0048812	neuron projection morphogenesis	P	1.87426e-08	5.33041e-10	202	0	4043	462	over
GO:0061061	muscle structure development	P	1.87426e-08	5.33041e-10	202	0	4043	462	over
GO:0009968	negative regulation of signal transduction	P	2.08137e-08	5.93938e-10	201	0	4044	462	over
GO:0045892	negative regulation of transcription, DNA-dependent	P	2.31134e-08	6.61774e-10	200	0	4045	462	over
GO:0034220	ion transmembrane transport	P	2.84075e-08	8.21514e-10	198	0	4047	462	over
GO:0048568	embryonic organ development	P	2.84075e-08	8.21514e-10	198	0	4047	462	over
GO:0002682	regulation of immune system process	P	2.84075e-08	8.21514e-10	198	0	4047	462	over
GO:0046983	protein dimerization activity	F	3.51446e-08	1.01971e-09	196	0	4049	462	over
GO:0090304	nucleic acid metabolic process	P	3.76929e-08	1.09726e-09	867	44	3378	418	over
GO:0010627	regulation of intracellular protein kinase cascade	P	3.8897e-08	1.13603e-09	195	0	4050	462	over
GO:0022839	ion gated channel activity	F	4.30507e-08	1.26559e-09	194	0	4051	462	over
GO:0022836	gated channel activity	F	4.30507e-08	1.26559e-09	194	0	4051	462	over
GO:0060341	regulation of cellular localization	P	4.76488e-08	1.40989e-09	193	0	4052	462	over
GO:0051960	regulation of nervous system development	P	4.76488e-08	1.40989e-09	193	0	4052	462	over
GO:0007268	synaptic transmission	P	5.27389e-08	1.5706e-09	192	0	4053	462	over
GO:0045202	synapse	C	5.27389e-08	1.5706e-09	192	0	4053	462	over
GO:0005488	binding	F	5.55708e-08	1.66026e-09	2774	236	1471	226	over
GO:0016337	cell-cell adhesion	P	6.50245e-08	1.94893e-09	190	0	4055	462	over
GO:0022857	transmembrane transporter activity	F	7.04966e-08	2.11969e-09	360	8	3885	454	over
GO:0007017	microtubule-based process	P	7.96614e-08	2.41814e-09	188	0	4057	462	over
GO:0032270	positive regulation of cellular protein metabolic process	P	7.96614e-08	2.41814e-09	188	0	4057	462	over
GO:0030054	cell junction	C	7.96614e-08	2.41814e-09	188	0	4057	462	over
GO:0051276	chromosome organization	P	8.81744e-08	2.69344e-09	187	0	4058	462	over
GO:0044057	regulation of system process	P	8.81744e-08	2.69344e-09	187	0	4058	462	over
GO:0032940	secretion by cell	P	9.72955e-08	3.00001e-09	186	0	4059	462	over
GO:0043565	sequence-specific DNA binding	F	9.72955e-08	3.00001e-09	186	0	4059	462	over
GO:0009611	response to wounding	P	9.72955e-08	3.00001e-09	186	0	4059	462	over
GO:0043170	macromolecule metabolic process	P	9.91919e-08	3.06799e-09	1549	107	2696	355	over
GO:0006952	defense response	P	1.07367e-07	3.3414e-09	185	0	4060	462	over
GO:0061564	axon development	P	1.07367e-07	3.3414e-09	185	0	4060	462	over
GO:0022892	substrate-specific transporter activity	F	1.158e-07	3.61493e-09	354	8	3891	454	over
GO:0004930	G-protein coupled receptor activity	F	1.1885e-07	3.72153e-09	184	0	4061	462	over
GO:0002520	immune system development	P	1.31563e-07	4.14481e-09	183	0	4062	462	over
GO:0004674	protein serine/threonine kinase activity	F	1.31563e-07	4.14481e-09	183	0	4062	462	over
GO:0006955	immune response	P	1.81175e-07	5.72515e-09	180	0	4065	462	over
GO:0007264	small GTPase mediated signal transduction	P	2.00546e-07	6.37567e-09	179	0	4066	462	over
GO:0030029	actin filament-based process	P	2.00546e-07	6.37567e-09	179	0	4066	462	over
GO:0007409	axonogenesis	P	2.2199e-07	7.09993e-09	178	0	4067	462	over
GO:0005261	cation channel activity	F	2.2199e-07	7.09993e-09	178	0	4067	462	over
GO:0044710	single-organism metabolic process	P	2.28788e-07	7.33927e-09	715	34	3530	428	over
GO:0001775	cell activation	P	2.4573e-07	7.90626e-09	177	0	4068	462	over
GO:0048878	chemical homeostasis	P	2.72011e-07	8.80395e-09	176	0	4069	462	over
GO:0048534	hematopoietic or lymphoid organ development	P	2.72011e-07	8.80395e-09	176	0	4069	462	over
GO:0045597	positive regulation of cell differentiation	P	3.01994e-07	9.80332e-09	175	0	4070	462	over
GO:0051270	regulation of cellular component movement	P	3.34294e-07	1.09159e-08	174	0	4071	462	over
GO:0051093	negative regulation of developmental process	P	3.34294e-07	1.09159e-08	174	0	4071	462	over
GO:0048514	blood vessel morphogenesis	P	3.70052e-07	1.21543e-08	173	0	4072	462	over
GO:0031401	positive regulation of protein modification process	P	3.70052e-07	1.21543e-08	173	0	4072	462	over
GO:0010562	positive regulation of phosphorus metabolic process	P	4.09638e-07	1.3533e-08	172	0	4073	462	over
GO:0045937	positive regulation of phosphate metabolic process	P	4.09638e-07	1.3533e-08	172	0	4073	462	over
GO:0043229	intracellular organelle	C	5.81897e-07	1.92795e-08	2031	159	2214	303	over
GO:0022891	substrate-specific transmembrane transporter activity	F	6.876e-07	2.28476e-08	333	8	3912	454	over
GO:0009894	regulation of catabolic process	P	6.88754e-07	2.31497e-08	167	0	4078	462	over
GO:0051338	regulation of transferase activity	P	6.88754e-07	2.31497e-08	167	0	4078	462	over
GO:0035239	tube morphogenesis	P	6.88754e-07	2.31497e-08	167	0	4078	462	over
GO:0030097	hemopoiesis	P	6.88754e-07	2.31497e-08	167	0	4078	462	over
GO:0048869	cellular developmental process	P	7.15274e-07	2.41096e-08	938	54	3307	408	over
GO:0006935	chemotaxis	P	7.58125e-07	2.57717e-08	166	0	4079	462	over
GO:0005543	phospholipid binding	F	7.58125e-07	2.57717e-08	166	0	4079	462	over
GO:0042330	taxis	P	7.58125e-07	2.57717e-08	166	0	4079	462	over
GO:0015075	ion transmembrane transporter activity	F	7.97226e-07	2.71773e-08	331	8	3914	454	over
GO:0006140	regulation of nucleotide metabolic process	P	8.3225e-07	2.869e-08	165	0	4080	462	over
GO:0043549	regulation of kinase activity	P	8.3225e-07	2.869e-08	165	0	4080	462	over
GO:1900542	regulation of purine nucleotide metabolic process	P	8.3225e-07	2.869e-08	165	0	4080	462	over
GO:0000278	mitotic cell cycle	P	8.3225e-07	2.869e-08	165	0	4080	462	over
GO:0060562	epithelial tube morphogenesis	P	9.239e-07	3.19379e-08	164	0	4081	462	over
GO:0032501	multicellular organismal process	P	9.53651e-07	3.30577e-08	1689	125	2556	337	over
GO:0050767	regulation of neurogenesis	P	1.0228e-06	3.55527e-08	163	0	4082	462	over
GO:0044424	intracellular part	C	1.04459e-06	3.64101e-08	2383	198	1862	264	over
GO:0051240	positive regulation of multicellular organismal process	P	1.26038e-06	4.40525e-08	161	0	4084	462	over
GO:0032403	protein complex binding	F	1.39149e-06	4.90347e-08	160	0	4085	462	over
GO:0051345	positive regulation of hydrolase activity	P	1.39149e-06	4.90347e-08	160	0	4085	462	over
GO:0060537	muscle tissue development	P	1.39149e-06	4.90347e-08	160	0	4085	462	over
GO:1901698	response to nitrogen compound	P	1.54463e-06	5.4579e-08	159	0	4086	462	over
GO:0001654	eye development	P	1.70997e-06	6.07487e-08	158	0	4087	462	over
GO:0043269	regulation of ion transport	P	1.70997e-06	6.07487e-08	158	0	4087	462	over
GO:0001501	skeletal system development	P	1.88292e-06	6.76141e-08	157	0	4088	462	over
GO:0014706	striated muscle tissue development	P	1.88292e-06	6.76141e-08	157	0	4088	462	over
GO:0060589	nucleoside-triphosphatase regulator activity	F	1.88292e-06	6.76141e-08	157	0	4088	462	over
GO:0080134	regulation of response to stress	P	1.88292e-06	6.76141e-08	157	0	4088	462	over
GO:0043227	membrane-bounded organelle	C	1.9028e-06	6.85104e-08	1725	130	2520	332	over
GO:0051179	localization	P	1.92641e-06	6.95449e-08	1263	85	2982	377	over
GO:0007169	transmembrane receptor protein tyrosine kinase signaling pathway	P	2.07354e-06	7.52535e-08	156	0	4089	462	over
GO:0000165	MAPK cascade	P	2.07354e-06	7.52535e-08	156	0	4089	462	over
GO:0040012	regulation of locomotion	P	2.29565e-06	8.37541e-08	155	0	4090	462	over
GO:0030695	GTPase regulator activity	F	2.29565e-06	8.37541e-08	155	0	4090	462	over
GO:1901566	organonitrogen compound biosynthetic process	P	2.54821e-06	9.32125e-08	154	0	4091	462	over
GO:0003002	regionalization	P	2.81382e-06	1.03736e-07	153	0	4092	462	over
GO:0007517	muscle organ development	P	2.81382e-06	1.03736e-07	153	0	4092	462	over
GO:0060548	negative regulation of cell death	P	2.81382e-06	1.03736e-07	153	0	4092	462	over
GO:0014070	response to organic cyclic compound	P	3.09923e-06	1.15446e-07	152	0	4093	462	over
GO:0048562	embryonic organ morphogenesis	P	3.09923e-06	1.15446e-07	152	0	4093	462	over
GO:0042327	positive regulation of phosphorylation	P	3.09923e-06	1.15446e-07	152	0	4093	462	over
GO:0045859	regulation of protein kinase activity	P	3.09923e-06	1.15446e-07	152	0	4093	462	over
GO:0044707	single-multicellular organism process	P	3.12951e-06	1.16873e-07	1665	125	2580	337	over
GO:0043231	intracellular membrane-bounded organelle	C	3.388e-06	1.27575e-07	1713	130	2532	332	over
GO:0010243	response to organonitrogen compound	P	3.388e-06	1.28474e-07	151	0	4094	462	over
GO:0070848	response to growth factor stimulus	P	3.388e-06	1.28474e-07	151	0	4094	462	over
GO:0044092	negative regulation of molecular function	P	3.388e-06	1.28474e-07	151	0	4094	462	over
GO:0051130	positive regulation of cellular component organization	P	3.388e-06	1.28474e-07	151	0	4094	462	over
GO:1901068	guanosine-containing compound metabolic process	P	3.388e-06	1.28474e-07	151	0	4094	462	over
GO:0015630	microtubule cytoskeleton	C	3.68712e-06	1.40169e-07	278	6	3967	456	over
GO:0046039	GTP metabolic process	P	3.72323e-06	1.42968e-07	150	0	4095	462	over
GO:0044702	single organism reproductive process	P	3.72323e-06	1.42968e-07	150	0	4095	462	over
GO:0033043	regulation of organelle organization	P	3.72323e-06	1.42968e-07	150	0	4095	462	over
GO:0031329	regulation of cellular catabolic process	P	3.72323e-06	1.42968e-07	150	0	4095	462	over
GO:0071840	cellular component organization or biogenesis	P	3.99658e-06	1.53847e-07	1195	80	3050	382	over
GO:0009725	response to hormone stimulus	P	4.11242e-06	1.59094e-07	149	0	4096	462	over
GO:0008284	positive regulation of cell proliferation	P	4.11242e-06	1.59094e-07	149	0	4096	462	over
GO:0071363	cellular response to growth factor stimulus	P	4.54243e-06	1.77034e-07	148	0	4097	462	over
GO:0016887	ATPase activity	F	4.54243e-06	1.77034e-07	148	0	4097	462	over
GO:1901069	guanosine-containing compound catabolic process	P	4.54243e-06	1.77034e-07	148	0	4097	462	over
GO:0016043	cellular component organization	P	4.89259e-06	1.9115e-07	1191	80	3054	382	over
GO:0006184	GTP catabolic process	P	5.01755e-06	1.96993e-07	147	0	4098	462	over
GO:1901137	carbohydrate derivative biosynthetic process	P	5.01755e-06	1.96993e-07	147	0	4098	462	over
GO:0051726	regulation of cell cycle	P	5.55597e-06	2.19196e-07	146	0	4099	462	over
GO:0030036	actin cytoskeleton organization	P	5.55597e-06	2.19196e-07	146	0	4099	462	over
GO:0030900	forebrain development	P	6.84525e-06	2.71372e-07	144	0	4101	462	over
GO:0019904	protein domain specific binding	F	6.84525e-06	2.71372e-07	144	0	4101	462	over
GO:0071704	organic substance metabolic process	P	7.5341e-06	2.99402e-07	1978	159	2267	303	over
GO:0006886	intracellular protein transport	P	7.54333e-06	3.01935e-07	143	0	4102	462	over
GO:2000145	regulation of cell motility	P	7.54333e-06	3.01935e-07	143	0	4102	462	over
GO:0051050	positive regulation of transport	P	7.54333e-06	3.01935e-07	143	0	4102	462	over
GO:0016482	cytoplasmic transport	P	8.37268e-06	3.35934e-07	142	0	4103	462	over
GO:0051056	regulation of small GTPase mediated signal transduction	P	9.29305e-06	3.73751e-07	141	0	4104	462	over
GO:0045596	negative regulation of cell differentiation	P	1.02414e-05	4.15815e-07	140	0	4105	462	over
GO:0001934	positive regulation of protein phosphorylation	P	1.02414e-05	4.15815e-07	140	0	4105	462	over
GO:0043069	negative regulation of programmed cell death	P	1.02414e-05	4.15815e-07	140	0	4105	462	over
GO:0030334	regulation of cell migration	P	1.02414e-05	4.15815e-07	140	0	4105	462	over
GO:0010740	positive regulation of intracellular protein kinase cascade	P	1.13669e-05	4.62602e-07	139	0	4106	462	over
GO:0006325	chromatin organization	P	1.24696e-05	5.1464e-07	138	0	4107	462	over
GO:0050801	ion homeostasis	P	1.24696e-05	5.1464e-07	138	0	4107	462	over
GO:0030855	epithelial cell differentiation	P	1.24696e-05	5.1464e-07	138	0	4107	462	over
GO:0009057	macromolecule catabolic process	P	1.24696e-05	5.1464e-07	138	0	4107	462	over
GO:0015672	monovalent inorganic cation transport	P	1.24696e-05	5.1464e-07	138	0	4107	462	over
GO:0061024	membrane organization	P	1.24696e-05	5.1464e-07	138	0	4107	462	over
GO:0007265	Ras protein signal transduction	P	1.38398e-05	5.72518e-07	137	0	4108	462	over
GO:0043066	negative regulation of apoptotic process	P	1.53604e-05	6.3689e-07	136	0	4109	462	over
GO:0045664	regulation of neuron differentiation	P	1.6892e-05	7.08482e-07	135	0	4110	462	over
GO:0006508	proteolysis	P	1.6892e-05	7.08482e-07	135	0	4110	462	over
GO:0044708	single-organism behavior	P	1.6892e-05	7.08482e-07	135	0	4110	462	over
GO:0070838	divalent metal ion transport	P	1.6892e-05	7.08482e-07	135	0	4110	462	over
GO:0072511	divalent inorganic cation transport	P	1.6892e-05	7.08482e-07	135	0	4110	462	over
GO:0006974	response to DNA damage stimulus	P	2.08065e-05	8.76649e-07	133	0	4112	462	over
GO:1901701	cellular response to oxygen-containing compound	P	2.08065e-05	8.76649e-07	133	0	4112	462	over
GO:0003007	heart morphogenesis	P	2.28835e-05	9.7512e-07	132	0	4113	462	over
GO:0071705	nitrogen compound transport	P	2.28835e-05	9.7512e-07	132	0	4113	462	over
GO:0045321	leukocyte activation	P	2.28835e-05	9.7512e-07	132	0	4113	462	over
GO:0001525	angiogenesis	P	2.28835e-05	9.7512e-07	132	0	4113	462	over
GO:0043408	regulation of MAPK cascade	P	2.28835e-05	9.7512e-07	132	0	4113	462	over
GO:0044456	synapse part	C	2.53963e-05	1.08463e-06	131	0	4114	462	over
GO:0006996	organelle organization	P	2.65526e-05	1.13655e-06	601	31	3644	431	over
GO:0016568	chromatin modification	P	2.80588e-05	1.2064e-06	130	0	4115	462	over
GO:0042692	muscle cell differentiation	P	2.80588e-05	1.2064e-06	130	0	4115	462	over
GO:0009653	anatomical structure morphogenesis	P	2.96154e-05	1.27616e-06	836	51	3409	411	over
GO:0006816	calcium ion transport	P	3.10012e-05	1.34181e-06	129	0	4116	462	over
GO:0001655	urogenital system development	P	3.10012e-05	1.34181e-06	129	0	4116	462	over
GO:0000122	negative regulation of transcription from RNA polymerase II promoter	P	3.42527e-05	1.49238e-06	128	0	4117	462	over
GO:0046578	regulation of Ras protein signal transduction	P	3.42527e-05	1.49238e-06	128	0	4117	462	over
GO:0008285	negative regulation of cell proliferation	P	3.42527e-05	1.49238e-06	128	0	4117	462	over
GO:0030154	cell differentiation	P	3.46483e-05	1.51294e-06	867	54	3378	408	over
GO:0032504	multicellular organism reproduction	P	3.7846e-05	1.65982e-06	127	0	4118	462	over
GO:0009986	cell surface	C	3.7846e-05	1.65982e-06	127	0	4118	462	over
GO:0044255	cellular lipid metabolic process	P	4.19079e-05	1.84599e-06	126	0	4119	462	over
GO:0007600	sensory perception	P	4.19079e-05	1.84599e-06	126	0	4119	462	over
GO:0044802	single-organism membrane organization	P	4.64055e-05	2.05299e-06	125	0	4120	462	over
GO:0043010	camera-type eye development	P	4.64055e-05	2.05299e-06	125	0	4120	462	over
GO:0003006	developmental process involved in reproduction	P	5.13856e-05	2.28315e-06	124	0	4121	462	over
GO:0048609	multicellular organismal reproductive process	P	5.13856e-05	2.28315e-06	124	0	4121	462	over
GO:0043234	protein complex	C	5.27714e-05	2.34978e-06	825	51	3420	411	over
GO:0003013	circulatory system process	P	5.66565e-05	2.53904e-06	123	0	4122	462	over
GO:0055080	cation homeostasis	P	5.66565e-05	2.53904e-06	123	0	4122	462	over
GO:0008015	blood circulation	P	5.66565e-05	2.53904e-06	123	0	4122	462	over
GO:0033993	response to lipid	P	6.28708e-05	2.82356e-06	122	0	4123	462	over
GO:0015077	monovalent inorganic cation transmembrane transporter activity	F	6.94696e-05	3.13987e-06	121	0	4124	462	over
GO:0042803	protein homodimerization activity	F	6.94696e-05	3.13987e-06	121	0	4124	462	over
GO:0034702	ion channel complex	C	6.94696e-05	3.13987e-06	121	0	4124	462	over
GO:0005622	intracellular	C	7.04028e-05	3.18879e-06	2457	216	1788	246	over
GO:0070925	organelle assembly	P	7.62806e-05	3.49154e-06	120	0	4125	462	over
GO:0048863	stem cell differentiation	P	7.62806e-05	3.49154e-06	120	0	4125	462	over
GO:0044451	nucleoplasm part	C	7.62806e-05	3.49154e-06	120	0	4125	462	over
GO:0044432	endoplasmic reticulum part	C	7.62806e-05	3.49154e-06	120	0	4125	462	over
GO:0042060	wound healing	P	7.62806e-05	3.49154e-06	120	0	4125	462	over
GO:0033121	regulation of purine nucleotide catabolic process	P	8.4118e-05	3.88249e-06	119	0	4126	462	over
GO:0051046	regulation of secretion	P	8.4118e-05	3.88249e-06	119	0	4126	462	over
GO:0030811	regulation of nucleotide catabolic process	P	8.4118e-05	3.88249e-06	119	0	4126	462	over
GO:0009118	regulation of nucleoside metabolic process	P	8.4118e-05	3.88249e-06	119	0	4126	462	over
GO:0043226	organelle	C	9.13217e-05	4.22373e-06	2045	172	2200	290	over
GO:0016491	oxidoreductase activity	F	9.29561e-05	4.31712e-06	118	0	4127	462	over
GO:0055114	oxidation-reduction process	P	9.29561e-05	4.31712e-06	118	0	4127	462	over
GO:0042592	homeostatic process	P	9.98237e-05	4.64563e-06	300	10	3945	452	over
GO:0043583	ear development	P	0.000102724	4.80029e-06	117	0	4128	462	over
GO:0055082	cellular chemical homeostasis	P	0.000102724	4.80029e-06	117	0	4128	462	over
GO:0072001	renal system development	P	0.00011352	5.3374e-06	116	0	4129	462	over
GO:0001503	ossification	P	0.00011352	5.3374e-06	116	0	4129	462	over
GO:0042391	regulation of membrane potential	P	0.00011352	5.3374e-06	116	0	4129	462	over
GO:0019900	kinase binding	F	0.00014005	6.59816e-06	114	0	4131	462	over
GO:0090407	organophosphate biosynthetic process	P	0.000154453	7.3359e-06	113	0	4132	462	over
GO:0005244	voltage-gated ion channel activity	F	0.000154453	7.3359e-06	113	0	4132	462	over
GO:0022832	voltage-gated channel activity	F	0.000154453	7.3359e-06	113	0	4132	462	over
GO:0030155	regulation of cell adhesion	P	0.000154453	7.3359e-06	113	0	4132	462	over
GO:0007267	cell-cell signaling	P	0.000154622	7.35871e-06	294	10	3951	452	over
GO:0007411	axon guidance	P	0.000170005	8.15593e-06	112	0	4133	462	over
GO:0033365	protein localization to organelle	P	0.000170005	8.15593e-06	112	0	4133	462	over
GO:0050776	regulation of immune response	P	0.000170005	8.15593e-06	112	0	4133	462	over
GO:0097485	neuron projection guidance	P	0.000170005	8.15593e-06	112	0	4133	462	over
GO:0005634	nucleus	C	0.000181422	8.72102e-06	977	67	3268	395	over
GO:0048839	inner ear development	P	0.000187136	9.06741e-06	111	0	4134	462	over
GO:0044265	cellular macromolecule catabolic process	P	0.000187136	9.06741e-06	111	0	4134	462	over
GO:0016570	histone modification	P	0.000187136	9.06741e-06	111	0	4134	462	over
GO:0016569	covalent chromatin modification	P	0.000187136	9.06741e-06	111	0	4134	462	over
GO:0016817	hydrolase activity, acting on acid anhydrides	F	0.000215164	1.0446e-05	304	11	3941	451	over
GO:0006820	anion transport	P	0.00022947	1.12065e-05	109	0	4136	462	over
GO:0070647	protein modification by small protein conjugation or removal	P	0.00022947	1.12065e-05	109	0	4136	462	over
GO:0043086	negative regulation of catalytic activity	P	0.00022947	1.12065e-05	109	0	4136	462	over
GO:0016818	hydrolase activity, acting on acid anhydrides, in phosphorus-containing anhydrides	F	0.00022993	1.1251e-05	303	11	3942	451	over
GO:0040008	regulation of growth	P	0.000253604	1.2458e-05	108	0	4137	462	over
GO:0015629	actin cytoskeleton	C	0.000253604	1.2458e-05	108	0	4137	462	over
GO:0016462	pyrophosphatase activity	F	0.00026507	1.30466e-05	301	11	3944	451	over
GO:0007018	microtubule-based movement	P	0.00027759	1.38489e-05	107	0	4138	462	over
GO:0048736	appendage development	P	0.00027759	1.38489e-05	107	0	4138	462	over
GO:0005083	small GTPase regulator activity	F	0.00027759	1.38489e-05	107	0	4138	462	over
GO:0055065	metal ion homeostasis	P	0.00027759	1.38489e-05	107	0	4138	462	over
GO:0019953	sexual reproduction	P	0.00027759	1.38489e-05	107	0	4138	462	over
GO:0022604	regulation of cell morphogenesis	P	0.00027759	1.38489e-05	107	0	4138	462	over
GO:0060538	skeletal muscle organ development	P	0.00027759	1.38489e-05	107	0	4138	462	over
GO:0033674	positive regulation of kinase activity	P	0.000305641	1.53948e-05	106	0	4139	462	over
GO:0051347	positive regulation of transferase activity	P	0.000305641	1.53948e-05	106	0	4139	462	over
GO:0050878	regulation of body fluid levels	P	0.000305641	1.53948e-05	106	0	4139	462	over
GO:0051146	striated muscle cell differentiation	P	0.000305641	1.53948e-05	106	0	4139	462	over
GO:0046649	lymphocyte activation	P	0.000305641	1.53948e-05	106	0	4139	462	over
GO:0044723	single-organism carbohydrate metabolic process	P	0.00033655	1.71127e-05	105	0	4140	462	over
GO:0051248	negative regulation of protein metabolic process	P	0.00033655	1.71127e-05	105	0	4140	462	over
GO:0034765	regulation of ion transmembrane transport	P	0.00033655	1.71127e-05	105	0	4140	462	over
GO:0034762	regulation of transmembrane transport	P	0.00033655	1.71127e-05	105	0	4140	462	over
GO:0002684	positive regulation of immune system process	P	0.00033655	1.71127e-05	105	0	4140	462	over
GO:0017111	nucleoside-triphosphatase activity	F	0.000343827	1.75157e-05	297	11	3948	451	over
GO:0006897	endocytosis	P	0.000369918	1.90219e-05	104	0	4141	462	over
GO:0001822	kidney development	P	0.000369918	1.90219e-05	104	0	4141	462	over
GO:0033124	regulation of GTP catabolic process	P	0.000369918	1.90219e-05	104	0	4141	462	over
GO:0044297	cell body	C	0.000369918	1.90219e-05	104	0	4141	462	over
GO:0019901	protein kinase binding	F	0.000369918	1.90219e-05	104	0	4141	462	over
GO:0006873	cellular ion homeostasis	P	0.000408139	2.11436e-05	103	0	4142	462	over
GO:0048732	gland development	P	0.000408139	2.11436e-05	103	0	4142	462	over
GO:0048589	developmental growth	P	0.000408139	2.11436e-05	103	0	4142	462	over
GO:0031344	regulation of cell projection organization	P	0.000408139	2.11436e-05	103	0	4142	462	over
GO:0032991	macromolecular complex	C	0.000425224	2.20694e-05	882	60	3363	402	over
GO:0003012	muscle system process	P	0.000447857	2.35014e-05	102	0	4143	462	over
GO:0001667	ameboidal cell migration	P	0.000447857	2.35014e-05	102	0	4143	462	over
GO:0032101	regulation of response to external stimulus	P	0.000447857	2.35014e-05	102	0	4143	462	over
GO:0043062	extracellular structure organization	P	0.000447857	2.35014e-05	102	0	4143	462	over
GO:0030198	extracellular matrix organization	P	0.000447857	2.35014e-05	102	0	4143	462	over
GO:0030003	cellular cation homeostasis	P	0.000447857	2.35014e-05	102	0	4143	462	over
GO:0006811	ion transport	P	0.000450615	2.36893e-05	427	21	3818	441	over
GO:0043087	regulation of GTPase activity	P	0.00049418	2.61215e-05	101	0	4144	462	over
GO:0009123	nucleoside monophosphate metabolic process	P	0.00049418	2.61215e-05	101	0	4144	462	over
GO:0022843	voltage-gated cation channel activity	F	0.00049418	2.61215e-05	101	0	4144	462	over
GO:0044444	cytoplasmic part	C	0.000535601	2.83623e-05	1153	86	3092	376	over
GO:0005813	centrosome	C	0.000543355	2.9033e-05	100	0	4145	462	over
GO:0048864	stem cell development	P	0.000543355	2.9033e-05	100	0	4145	462	over
GO:0048705	skeletal system morphogenesis	P	0.000543355	2.9033e-05	100	0	4145	462	over
GO:0009126	purine nucleoside monophosphate metabolic process	P	0.000543355	2.9033e-05	100	0	4145	462	over
GO:0035107	appendage morphogenesis	P	0.000543355	2.9033e-05	100	0	4145	462	over
GO:0051704	multi-organism process	P	0.000547356	2.92993e-05	182	4	4063	458	over
GO:0006936	muscle contraction	P	0.00059642	3.22683e-05	99	0	4146	462	over
GO:0007178	transmembrane receptor protein serine/threonine kinase signaling pathway	P	0.00059642	3.22683e-05	99	0	4146	462	over
GO:0045165	cell fate commitment	P	0.00059642	3.22683e-05	99	0	4146	462	over
GO:0043588	skin development	P	0.00059642	3.22683e-05	99	0	4146	462	over
GO:0009161	ribonucleoside monophosphate metabolic process	P	0.00059642	3.22683e-05	99	0	4146	462	over
GO:0097190	apoptotic signaling pathway	P	0.00059642	3.22683e-05	99	0	4146	462	over
GO:0032880	regulation of protein localization	P	0.00065705	3.58631e-05	98	0	4147	462	over
GO:0051241	negative regulation of multicellular organismal process	P	0.00065705	3.58631e-05	98	0	4147	462	over
GO:0009167	purine ribonucleoside monophosphate metabolic process	P	0.00065705	3.58631e-05	98	0	4147	462	over
GO:0045860	positive regulation of protein kinase activity	P	0.00065705	3.58631e-05	98	0	4147	462	over
GO:0072509	divalent inorganic cation transmembrane transporter activity	F	0.00065705	3.58631e-05	98	0	4147	462	over
GO:0001816	cytokine production	P	0.000725143	3.98575e-05	97	0	4148	462	over
GO:0043025	neuronal cell body	C	0.000725143	3.98575e-05	97	0	4148	462	over
GO:0010942	positive regulation of cell death	P	0.000725143	3.98575e-05	97	0	4148	462	over
GO:0042175	nuclear outer membrane-endoplasmic reticulum membrane network	C	0.000725143	3.98575e-05	97	0	4148	462	over
GO:0006875	cellular metal ion homeostasis	P	0.000794812	4.42958e-05	96	0	4149	462	over
GO:0032870	cellular response to hormone stimulus	P	0.000794812	4.42958e-05	96	0	4149	462	over
GO:0000988	protein binding transcription factor activity	F	0.000794812	4.42958e-05	96	0	4149	462	over
GO:0044427	chromosomal part	C	0.000794812	4.42958e-05	96	0	4149	462	over
GO:0016055	Wnt receptor signaling pathway	P	0.000794812	4.42958e-05	96	0	4149	462	over
GO:0030031	cell projection assembly	P	0.000794812	4.42958e-05	96	0	4149	462	over
GO:0008047	enzyme activator activity	F	0.000794812	4.42958e-05	96	0	4149	462	over
GO:0007519	skeletal muscle tissue development	P	0.000794812	4.42958e-05	96	0	4149	462	over
GO:0015085	calcium ion transmembrane transporter activity	F	0.000875771	4.9227e-05	95	0	4150	462	over
GO:0006605	protein targeting	P	0.000875771	4.9227e-05	95	0	4150	462	over
GO:0045087	innate immune response	P	0.000875771	4.9227e-05	95	0	4150	462	over
GO:0005789	endoplasmic reticulum membrane	C	0.000875771	4.9227e-05	95	0	4150	462	over
GO:0048610	cellular process involved in reproduction	P	0.000875771	4.9227e-05	95	0	4150	462	over
GO:0046034	ATP metabolic process	P	0.000963395	5.47059e-05	94	0	4151	462	over
GO:0060173	limb development	P	0.000963395	5.47059e-05	94	0	4151	462	over
GO:0001763	morphogenesis of a branching structure	P	0.000963395	5.47059e-05	94	0	4151	462	over
GO:0000989	transcription factor binding transcription factor activity	F	0.000963395	5.47059e-05	94	0	4151	462	over
GO:0044420	extracellular matrix part	C	0.000963395	5.47059e-05	94	0	4151	462	over
GO:0031644	regulation of neurological system process	P	0.000963395	5.47059e-05	94	0	4151	462	over
GO:0033036	macromolecule localization	P	0.00104153	5.92425e-05	374	18	3871	444	over
GO:0097159	organic cyclic compound binding	F	0.00104875	5.97534e-05	1259	98	2986	364	over
GO:0002252	immune effector process	P	0.00105284	6.07931e-05	93	0	4152	462	over
GO:0000975	regulatory region DNA binding	F	0.00105284	6.07931e-05	93	0	4152	462	over
GO:0001067	regulatory region nucleic acid binding	F	0.00105284	6.07931e-05	93	0	4152	462	over
GO:0043068	positive regulation of programmed cell death	P	0.00105284	6.07931e-05	93	0	4152	462	over
GO:0009128	purine nucleoside monophosphate catabolic process	P	0.00105284	6.07931e-05	93	0	4152	462	over
GO:0009125	nucleoside monophosphate catabolic process	P	0.00105284	6.07931e-05	93	0	4152	462	over
GO:0022804	active transmembrane transporter activity	F	0.00105284	6.07931e-05	93	0	4152	462	over
GO:0072507	divalent inorganic cation homeostasis	P	0.00105284	6.07931e-05	93	0	4152	462	over
GO:0003001	generation of a signal involved in cell-cell signaling	P	0.00115276	6.7556e-05	92	0	4153	462	over
GO:0007156	homophilic cell adhesion	P	0.00115276	6.7556e-05	92	0	4153	462	over
GO:0009952	anterior/posterior pattern specification	P	0.00115276	6.7556e-05	92	0	4153	462	over
GO:0044212	transcription regulatory region DNA binding	F	0.00115276	6.7556e-05	92	0	4153	462	over
GO:0016874	ligase activity	F	0.00115276	6.7556e-05	92	0	4153	462	over
GO:0070011	peptidase activity, acting on L-amino acid peptides	F	0.00115276	6.7556e-05	92	0	4153	462	over
GO:0043065	positive regulation of apoptotic process	P	0.00115276	6.7556e-05	92	0	4153	462	over
GO:0023061	signal release	P	0.00115276	6.7556e-05	92	0	4153	462	over
GO:0072594	establishment of protein localization to organelle	P	0.00115276	6.7556e-05	92	0	4153	462	over
GO:0001071	nucleic acid binding transcription factor activity	F	0.00125027	7.35103e-05	234	8	4011	454	over
GO:0003700	sequence-specific DNA binding transcription factor activity	F	0.00125027	7.35103e-05	234	8	4011	454	over
GO:0051707	response to other organism	P	0.0012624	7.50695e-05	91	0	4154	462	over
GO:0055074	calcium ion homeostasis	P	0.0012624	7.50695e-05	91	0	4154	462	over
GO:0009169	purine ribonucleoside monophosphate catabolic process	P	0.0012624	7.50695e-05	91	0	4154	462	over
GO:0009158	ribonucleoside monophosphate catabolic process	P	0.0012624	7.50695e-05	91	0	4154	462	over
GO:0022834	ligand-gated channel activity	F	0.0012624	7.50695e-05	91	0	4154	462	over
GO:0030425	dendrite	C	0.0012624	7.50695e-05	91	0	4154	462	over
GO:0015276	ligand-gated ion channel activity	F	0.0012624	7.50695e-05	91	0	4154	462	over
GO:0043412	macromolecule modification	P	0.00127923	7.61928e-05	702	46	3543	416	over
GO:0071900	regulation of protein serine/threonine kinase activity	P	0.00136968	8.34165e-05	90	0	4155	462	over
GO:0007266	Rho protein signal transduction	P	0.00136968	8.34165e-05	90	0	4155	462	over
GO:0051969	regulation of transmission of nerve impulse	P	0.00136968	8.34165e-05	90	0	4155	462	over
GO:1901699	cellular response to nitrogen compound	P	0.00136968	8.34165e-05	90	0	4155	462	over
GO:0006200	ATP catabolic process	P	0.00136968	8.34165e-05	90	0	4155	462	over
GO:0044431	Golgi apparatus part	C	0.00136968	8.34165e-05	90	0	4155	462	over
GO:0032446	protein modification by small protein conjugation	P	0.00136968	8.34165e-05	90	0	4155	462	over
GO:0051301	cell division	P	0.00136968	8.34165e-05	90	0	4155	462	over
GO:0048471	perinuclear region of cytoplasm	C	0.00136968	8.34165e-05	90	0	4155	462	over
GO:0044087	regulation of cellular component biogenesis	P	0.00136968	8.34165e-05	90	0	4155	462	over
GO:0016311	dephosphorylation	P	0.00136968	8.34165e-05	90	0	4155	462	over
GO:0042578	phosphoric ester hydrolase activity	F	0.00136968	8.34165e-05	90	0	4155	462	over
GO:0034622	cellular macromolecular complex assembly	P	0.00136968	8.34165e-05	90	0	4155	462	over
GO:0030163	protein catabolic process	P	0.00136968	8.34165e-05	90	0	4155	462	over
GO:0005623	cell	C	0.00138653	8.45751e-05	3007	287	1238	175	over
GO:0071702	organic substance transport	P	0.00141567	8.64882e-05	368	18	3877	444	over
GO:0004872	receptor activity	F	0.00145461	8.90066e-05	418	22	3827	440	over
GO:0002521	leukocyte differentiation	P	0.00149607	9.26895e-05	89	0	4156	462	over
GO:0006874	cellular calcium ion homeostasis	P	0.00149607	9.26895e-05	89	0	4156	462	over
GO:0005874	microtubule	C	0.00149607	9.26895e-05	89	0	4156	462	over
GO:0046982	protein heterodimerization activity	F	0.00149607	9.26895e-05	89	0	4156	462	over
GO:0010927	cellular component assembly involved in morphogenesis	P	0.00149607	9.26895e-05	89	0	4156	462	over
GO:0030424	axon	C	0.00149607	9.26895e-05	89	0	4156	462	over
GO:0008134	transcription factor binding	F	0.00149607	9.26895e-05	89	0	4156	462	over
GO:0072503	cellular divalent inorganic cation homeostasis	P	0.00149607	9.26895e-05	89	0	4156	462	over
GO:0022803	passive transmembrane transporter activity	F	0.00159701	9.92494e-05	230	8	4015	454	over
GO:0015267	channel activity	F	0.00159701	9.92494e-05	230	8	4015	454	over
GO:0032269	negative regulation of cellular protein metabolic process	P	0.00163953	0.000102991	88	0	4157	462	over
GO:0051259	protein oligomerization	P	0.00163953	0.000102991	88	0	4157	462	over
GO:0042623	ATPase activity, coupled	F	0.00163953	0.000102991	88	0	4157	462	over
GO:0010975	regulation of neuron projection development	P	0.00163953	0.000102991	88	0	4157	462	over
GO:0035108	limb morphogenesis	P	0.00163953	0.000102991	88	0	4157	462	over
GO:0097285	cell-type specific apoptotic process	P	0.00163953	0.000102991	88	0	4157	462	over
GO:0021953	central nervous system neuron differentiation	P	0.00163953	0.000102991	88	0	4157	462	over
GO:0012505	endomembrane system	C	0.00169987	0.000106944	229	8	4016	454	over
GO:0016773	phosphotransferase activity, alcohol group as acceptor	F	0.00178036	0.000112178	351	17	3894	445	over
GO:0051090	regulation of sequence-specific DNA binding transcription factor activity	P	0.00181341	0.000114434	87	0	4158	462	over
GO:0043547	positive regulation of GTPase activity	P	0.00199968	0.000127146	86	0	4159	462	over
GO:0016567	protein ubiquitination	P	0.00199968	0.000127146	86	0	4159	462	over
GO:0008610	lipid biosynthetic process	P	0.00199968	0.000127146	86	0	4159	462	over
GO:0061448	connective tissue development	P	0.00199968	0.000127146	86	0	4159	462	over
GO:0061138	morphogenesis of a branching epithelium	P	0.00199968	0.000127146	86	0	4159	462	over
GO:0006887	exocytosis	P	0.00220515	0.000141267	85	0	4160	462	over
GO:0009799	specification of symmetry	P	0.00220515	0.000141267	85	0	4160	462	over
GO:0005085	guanyl-nucleotide exchange factor activity	F	0.00220515	0.000141267	85	0	4160	462	over
GO:0055001	muscle cell development	P	0.00220515	0.000141267	85	0	4160	462	over
GO:0046777	protein autophosphorylation	P	0.00220515	0.000141267	85	0	4160	462	over
GO:1901363	heterocyclic compound binding	F	0.00238171	0.000152805	1236	98	3009	364	over
GO:0005216	ion channel activity	F	0.00240846	0.000154983	224	8	4021	454	over
GO:0022838	substrate-specific channel activity	F	0.00240846	0.000154983	224	8	4021	454	over
GO:1901615	organic hydroxy compound metabolic process	P	0.00241391	0.000156952	84	0	4161	462	over
GO:0006281	DNA repair	P	0.00241391	0.000156952	84	0	4161	462	over
GO:0009855	determination of bilateral symmetry	P	0.00241391	0.000156952	84	0	4161	462	over
GO:0005262	calcium channel activity	F	0.00241391	0.000156952	84	0	4161	462	over
GO:0050673	epithelial cell proliferation	P	0.00241391	0.000156952	84	0	4161	462	over
GO:0004713	protein tyrosine kinase activity	F	0.00241391	0.000156952	84	0	4161	462	over
GO:0043410	positive regulation of MAPK cascade	P	0.00241391	0.000156952	84	0	4161	462	over
GO:0016772	transferase activity, transferring phosphorus-containing groups	F	0.00250042	0.000162816	420	23	3825	439	over
GO:0006813	potassium ion transport	P	0.00265838	0.000174374	83	0	4162	462	over
GO:0001701	in utero embryonic development	P	0.00265838	0.000174374	83	0	4162	462	over
GO:0032844	regulation of homeostatic process	P	0.00265838	0.000174374	83	0	4162	462	over
GO:0010608	posttranscriptional regulation of gene expression	P	0.00265838	0.000174374	83	0	4162	462	over
GO:0035023	regulation of Rho protein signal transduction	P	0.00265838	0.000174374	83	0	4162	462	over
GO:0007276	gamete generation	P	0.0029193	0.000193725	82	0	4163	462	over
GO:0071417	cellular response to organonitrogen compound	P	0.0029193	0.000193725	82	0	4163	462	over
GO:0005875	microtubule associated complex	C	0.0029193	0.000193725	82	0	4163	462	over
GO:0044429	mitochondrial part	C	0.0029193	0.000193725	82	0	4163	462	over
GO:0051493	regulation of cytoskeleton organization	P	0.0029193	0.000193725	82	0	4163	462	over
GO:0048608	reproductive structure development	P	0.0029193	0.000193725	82	0	4163	462	over
GO:0003712	transcription cofactor activity	F	0.0029193	0.000193725	82	0	4163	462	over
GO:0061458	reproductive system development	P	0.0029193	0.000193725	82	0	4163	462	over
GO:0044238	primary metabolic process	P	0.0029954	0.000199062	1912	168	2333	294	over
GO:0006464	cellular protein modification process	P	0.0031531	0.000210147	681	46	3564	416	over
GO:0036211	protein modification process	P	0.0031531	0.000210147	681	46	3564	416	over
GO:0006954	inflammatory response	P	0.00320162	0.00021522	81	0	4164	462	over
GO:0050804	regulation of synaptic transmission	P	0.00320162	0.00021522	81	0	4164	462	over
GO:0030902	hindbrain development	P	0.00320162	0.00021522	81	0	4164	462	over
GO:0055002	striated muscle cell development	P	0.00320162	0.00021522	81	0	4164	462	over
GO:0034703	cation channel complex	C	0.00320162	0.00021522	81	0	4164	462	over
GO:0060541	respiratory system development	P	0.00320162	0.00021522	81	0	4164	462	over
GO:0007368	determination of left/right symmetry	P	0.00351668	0.000239093	80	0	4165	462	over
GO:0034097	response to cytokine stimulus	P	0.00351668	0.000239093	80	0	4165	462	over
GO:0040017	positive regulation of locomotion	P	0.00351668	0.000239093	80	0	4165	462	over
GO:0032386	regulation of intracellular transport	P	0.00351668	0.000239093	80	0	4165	462	over
GO:0015711	organic anion transport	P	0.00351668	0.000239093	80	0	4165	462	over
GO:0010563	negative regulation of phosphorus metabolic process	P	0.00351668	0.000239093	80	0	4165	462	over
GO:0045936	negative regulation of phosphate metabolic process	P	0.00351668	0.000239093	80	0	4165	462	over
GO:0080135	regulation of cellular response to stress	P	0.00351668	0.000239093	80	0	4165	462	over
GO:0003677	DNA binding	F	0.00358476	0.000244065	425	24	3820	438	over
GO:0032970	regulation of actin filament-based process	P	0.0038957	0.000265608	79	0	4166	462	over
GO:0060249	anatomical structure homeostasis	P	0.00426768	0.000295056	78	0	4167	462	over
GO:0045177	apical part of cell	C	0.00426768	0.000295056	78	0	4167	462	over
GO:0071407	cellular response to organic cyclic compound	P	0.00426768	0.000295056	78	0	4167	462	over
GO:0051272	positive regulation of cellular component movement	P	0.00426768	0.000295056	78	0	4167	462	over
GO:0009314	response to radiation	P	0.00426768	0.000295056	78	0	4167	462	over
GO:0008544	epidermis development	P	0.00426768	0.000295056	78	0	4167	462	over
GO:0010817	regulation of hormone levels	P	0.00426768	0.000295056	78	0	4167	462	over
GO:0003205	cardiac chamber development	P	0.00426768	0.000295056	78	0	4167	462	over
GO:0097060	synaptic membrane	C	0.00426768	0.000295056	78	0	4167	462	over
GO:0002764	immune response-regulating signaling pathway	P	0.00426768	0.000295056	78	0	4167	462	over
GO:0010035	response to inorganic substance	P	0.00465688	0.000327761	77	0	4168	462	over
GO:0060271	cilium morphogenesis	P	0.00465688	0.000327761	77	0	4168	462	over
GO:0000981	sequence-specific DNA binding RNA polymerase II transcription factor activity	F	0.00465688	0.000327761	77	0	4168	462	over
GO:2000147	positive regulation of cell motility	P	0.00465688	0.000327761	77	0	4168	462	over
GO:0070588	calcium ion transmembrane transport	P	0.00465688	0.000327761	77	0	4168	462	over
GO:0090066	regulation of anatomical structure size	P	0.00465688	0.000327761	77	0	4168	462	over
GO:0051129	negative regulation of cellular component organization	P	0.00465688	0.000327761	77	0	4168	462	over
GO:0070201	regulation of establishment of protein localization	P	0.00465688	0.000327761	77	0	4168	462	over
GO:0000226	microtubule cytoskeleton organization	P	0.00465688	0.000327761	77	0	4168	462	over
GO:0009100	glycoprotein metabolic process	P	0.00465688	0.000327761	77	0	4168	462	over
GO:0042493	response to drug	P	0.00465688	0.000327761	77	0	4168	462	over
GO:0030335	positive regulation of cell migration	P	0.00465688	0.000327761	77	0	4168	462	over
GO:0042110	T cell activation	P	0.00465688	0.000327761	77	0	4168	462	over
GO:0016788	hydrolase activity, acting on ester bonds	F	0.00479048	0.000337623	153	4	4092	458	over
GO:0005829	cytosol	C	0.00491372	0.000346779	320	16	3925	446	over
GO:0006913	nucleocytoplasmic transport	P	0.00509667	0.000364083	76	0	4169	462	over
GO:0001817	regulation of cytokine production	P	0.00509667	0.000364083	76	0	4169	462	over
GO:0051640	organelle localization	P	0.00509667	0.000364083	76	0	4169	462	over
GO:0048738	cardiac muscle tissue development	P	0.00509667	0.000364083	76	0	4169	462	over
GO:0032318	regulation of Ras GTPase activity	P	0.00509667	0.000364083	76	0	4169	462	over
GO:1901293	nucleoside phosphate biosynthetic process	P	0.00509667	0.000364083	76	0	4169	462	over
GO:0048592	eye morphogenesis	P	0.00509667	0.000364083	76	0	4169	462	over
GO:0050865	regulation of cell activation	P	0.00509667	0.000364083	76	0	4169	462	over
GO:0051169	nuclear transport	P	0.00509667	0.000364083	76	0	4169	462	over
GO:0005102	receptor binding	F	0.00516268	0.000369292	240	10	4005	452	over
GO:0060485	mesenchyme development	P	0.00560127	0.00040442	75	0	4170	462	over
GO:0003015	heart process	P	0.00560127	0.00040442	75	0	4170	462	over
GO:0060047	heart contraction	P	0.00560127	0.00040442	75	0	4170	462	over
GO:0048754	branching morphogenesis of an epithelial tube	P	0.00560127	0.00040442	75	0	4170	462	over
GO:0031347	regulation of defense response	P	0.00560127	0.00040442	75	0	4170	462	over
GO:0043292	contractile fiber	C	0.00560127	0.00040442	75	0	4170	462	over
GO:0009165	nucleotide biosynthetic process	P	0.00560127	0.00040442	75	0	4170	462	over
GO:0044267	cellular protein metabolic process	P	0.00570929	0.000412766	775	56	3470	406	over
GO:0007015	actin filament organization	P	0.00615638	0.000449216	74	0	4171	462	over
GO:0018209	peptidyl-serine modification	P	0.00615638	0.000449216	74	0	4171	462	over
GO:0048762	mesenchymal cell differentiation	P	0.00615638	0.000449216	74	0	4171	462	over
GO:0051216	cartilage development	P	0.00615638	0.000449216	74	0	4171	462	over
GO:0016331	morphogenesis of embryonic epithelium	P	0.00615638	0.000449216	74	0	4171	462	over
GO:0003777	microtubule motor activity	F	0.00615638	0.000449216	74	0	4171	462	over
GO:0030099	myeloid cell differentiation	P	0.00615638	0.000449216	74	0	4171	462	over
GO:0015079	potassium ion transmembrane transporter activity	F	0.00676708	0.000498961	73	0	4172	462	over
GO:0018105	peptidyl-serine phosphorylation	P	0.00676708	0.000498961	73	0	4172	462	over
GO:0050817	coagulation	P	0.00676708	0.000498961	73	0	4172	462	over
GO:0050778	positive regulation of immune response	P	0.00676708	0.000498961	73	0	4172	462	over
GO:0005096	GTPase activator activity	F	0.00676708	0.000498961	73	0	4172	462	over
GO:0030278	regulation of ossification	P	0.00676708	0.000498961	73	0	4172	462	over
GO:0010564	regulation of cell cycle process	P	0.00676708	0.000498961	73	0	4172	462	over
GO:0007626	locomotory behavior	P	0.00676708	0.000498961	73	0	4172	462	over
GO:0044782	cilium organization	P	0.00747743	0.000554202	72	0	4173	462	over
GO:0044257	cellular protein catabolic process	P	0.00747743	0.000554202	72	0	4173	462	over
GO:0048285	organelle fission	P	0.00747743	0.000554202	72	0	4173	462	over
GO:0010769	regulation of cell morphogenesis involved in differentiation	P	0.00747743	0.000554202	72	0	4173	462	over
GO:0030098	lymphocyte differentiation	P	0.008273	0.000615544	71	0	4174	462	over
GO:0007599	hemostasis	P	0.008273	0.000615544	71	0	4174	462	over
GO:0007596	blood coagulation	P	0.008273	0.000615544	71	0	4174	462	over
GO:0019001	guanyl nucleotide binding	F	0.00903728	0.000683659	70	0	4175	462	over
GO:0060070	canonical Wnt receptor signaling pathway	P	0.00903728	0.000683659	70	0	4175	462	over
GO:0032561	guanyl ribonucleotide binding	F	0.00903728	0.000683659	70	0	4175	462	over
GO:0050954	sensory perception of mechanical stimulus	P	0.00903728	0.000683659	70	0	4175	462	over
GO:0048545	response to steroid hormone stimulus	P	0.00903728	0.000683659	70	0	4175	462	over
GO:0005267	potassium channel activity	F	0.00903728	0.000683659	70	0	4175	462	over
GO:0000139	Golgi membrane	C	0.00903728	0.000683659	70	0	4175	462	over
GO:0009187	cyclic nucleotide metabolic process	P	0.00903728	0.000683659	70	0	4175	462	over
GO:0035113	embryonic appendage morphogenesis	P	0.00903728	0.000683659	70	0	4175	462	over
GO:0097305	response to alcohol	P	0.00903728	0.000683659	70	0	4175	462	over
GO:0034504	protein localization to nucleus	P	0.00903728	0.000683659	70	0	4175	462	over
GO:0021915	neural tube development	P	0.00903728	0.000683659	70	0	4175	462	over
GO:0002694	regulation of leukocyte activation	P	0.00903728	0.000683659	70	0	4175	462	over
GO:0009719	response to endogenous stimulus	P	0.00909283	0.000688732	296	15	3949	447	over
GO:0021700	developmental maturation	P	0.00991163	0.000759294	69	0	4176	462	over
GO:0045211	postsynaptic membrane	C	0.00991163	0.000759294	69	0	4176	462	over
GO:0044770	cell cycle phase transition	P	0.00991163	0.000759294	69	0	4176	462	over
GO:0005604	basement membrane	C	0.00991163	0.000759294	69	0	4176	462	over
GO:0043623	cellular protein complex assembly	P	0.00991163	0.000759294	69	0	4176	462	over
GO:0031514	motile cilium	C	0.00991163	0.000759294	69	0	4176	462	over
GO:0010959	regulation of metal ion transport	P	0.00991163	0.000759294	69	0	4176	462	over
GO:0030326	embryonic limb morphogenesis	P	0.00991163	0.000759294	69	0	4176	462	over
GO:0042063	gliogenesis	P	0.00991163	0.000759294	69	0	4176	462	over
GO:0008104	protein localization	P	0.0108452	0.000840897	330	18	3915	444	over
GO:0006979	response to oxidative stress	P	0.0108452	0.000843276	68	0	4177	462	over
GO:0007369	gastrulation	P	0.0108452	0.000843276	68	0	4177	462	over
GO:0044772	mitotic cell cycle phase transition	P	0.0108452	0.000843276	68	0	4177	462	over
GO:0014031	mesenchymal cell development	P	0.0108452	0.000843276	68	0	4177	462	over
GO:0006260	DNA replication	P	0.0108452	0.000843276	68	0	4177	462	over
GO:0051603	proteolysis involved in cellular protein catabolic process	P	0.0108452	0.000843276	68	0	4177	462	over
GO:1901342	regulation of vasculature development	P	0.0108452	0.000843276	68	0	4177	462	over
GO:0012506	vesicle membrane	C	0.0108452	0.000843276	68	0	4177	462	over
GO:0051223	regulation of protein transport	P	0.0108452	0.000843276	68	0	4177	462	over
GO:0016757	transferase activity, transferring glycosyl groups	F	0.0108452	0.000843276	68	0	4177	462	over
GO:0008016	regulation of heart contraction	P	0.0108452	0.000843276	68	0	4177	462	over
GO:0008283	cell proliferation	P	0.0115758	0.000901193	341	19	3904	443	over
GO:0021537	telencephalon development	P	0.0118835	0.000936525	67	0	4178	462	over
GO:0006511	ubiquitin-dependent protein catabolic process	P	0.0118835	0.000936525	67	0	4178	462	over
GO:0045121	membrane raft	C	0.0118835	0.000936525	67	0	4178	462	over
GO:1901652	response to peptide	P	0.0118835	0.000936525	67	0	4178	462	over
GO:0005667	transcription factor complex	C	0.0118835	0.000936525	67	0	4178	462	over
GO:0051260	protein homooligomerization	P	0.0118835	0.000936525	67	0	4178	462	over
GO:0043632	modification-dependent macromolecule catabolic process	P	0.0118835	0.000936525	67	0	4178	462	over
GO:0050678	regulation of epithelial cell proliferation	P	0.0118835	0.000936525	67	0	4178	462	over
GO:0019941	modification-dependent protein catabolic process	P	0.0118835	0.000936525	67	0	4178	462	over
GO:0030016	myofibril	C	0.0118835	0.000936525	67	0	4178	462	over
GO:0009058	biosynthetic process	P	0.0120788	0.000953074	1046	84	3199	378	over
GO:0006836	neurotransmitter transport	P	0.0129302	0.00104006	66	0	4179	462	over
GO:0007067	mitosis	P	0.0129302	0.00104006	66	0	4179	462	over
GO:0002064	epithelial cell development	P	0.0129302	0.00104006	66	0	4179	462	over
GO:0005930	axoneme	C	0.0129302	0.00104006	66	0	4179	462	over
GO:0048747	muscle fiber development	P	0.0129302	0.00104006	66	0	4179	462	over
GO:0090130	tissue migration	P	0.0129302	0.00104006	66	0	4179	462	over
GO:0031400	negative regulation of protein modification process	P	0.0129302	0.00104006	66	0	4179	462	over
GO:0000280	nuclear division	P	0.0129302	0.00104006	66	0	4179	462	over
GO:0017038	protein import	P	0.0129302	0.00104006	66	0	4179	462	over
GO:0009101	glycoprotein biosynthetic process	P	0.0129302	0.00104006	66	0	4179	462	over
GO:0008509	anion transmembrane transporter activity	F	0.0129302	0.00104006	66	0	4179	462	over
GO:0042384	cilium assembly	P	0.0129302	0.00104006	66	0	4179	462	over
GO:0010720	positive regulation of cell development	P	0.0129302	0.00104006	66	0	4179	462	over
GO:0060627	regulation of vesicle-mediated transport	P	0.0129302	0.00104006	66	0	4179	462	over
GO:0003206	cardiac chamber morphogenesis	P	0.0129302	0.00104006	66	0	4179	462	over
GO:0007548	sex differentiation	P	0.0129302	0.00104006	66	0	4179	462	over
GO:0032502	developmental process	P	0.0138916	0.00111872	1498	130	2747	332	over
GO:0018205	peptidyl-lysine modification	P	0.0141904	0.00115501	65	0	4180	462	over
GO:0044449	contractile fiber part	C	0.0141904	0.00115501	65	0	4180	462	over
GO:0090132	epithelium migration	P	0.0141904	0.00115501	65	0	4180	462	over
GO:0070482	response to oxygen levels	P	0.0141904	0.00115501	65	0	4180	462	over
GO:0030324	lung development	P	0.0141904	0.00115501	65	0	4180	462	over
GO:0030323	respiratory tube development	P	0.0141904	0.00115501	65	0	4180	462	over
GO:0010631	epithelial cell migration	P	0.0141904	0.00115501	65	0	4180	462	over
GO:0030111	regulation of Wnt receptor signaling pathway	P	0.0141904	0.00115501	65	0	4180	462	over
GO:0022411	cellular component disassembly	P	0.0141904	0.00115501	65	0	4180	462	over
GO:0002253	activation of immune response	P	0.0155752	0.00128264	64	0	4181	462	over
GO:0060041	retina development in camera-type eye	P	0.0155752	0.00128264	64	0	4181	462	over
GO:0001666	response to hypoxia	P	0.0155752	0.00128264	64	0	4181	462	over
GO:0044433	cytoplasmic vesicle part	C	0.0155752	0.00128264	64	0	4181	462	over
GO:0009953	dorsal/ventral pattern formation	P	0.0155752	0.00128264	64	0	4181	462	over
GO:0050953	sensory perception of light stimulus	P	0.0155752	0.00128264	64	0	4181	462	over
GO:0032147	activation of protein kinase activity	P	0.0155752	0.00128264	64	0	4181	462	over
GO:0016879	ligase activity, forming carbon-nitrogen bonds	F	0.0155752	0.00128264	64	0	4181	462	over
GO:0036293	response to decreased oxygen levels	P	0.0155752	0.00128264	64	0	4181	462	over
GO:0007605	sensory perception of sound	P	0.0155752	0.00128264	64	0	4181	462	over
GO:0044711	single-organism biosynthetic process	P	0.0171562	0.00142434	63	0	4182	462	over
GO:0005740	mitochondrial envelope	C	0.0171562	0.00142434	63	0	4182	462	over
GO:0044441	cilium part	C	0.0171562	0.00142434	63	0	4182	462	over
GO:0031966	mitochondrial membrane	C	0.0171562	0.00142434	63	0	4182	462	over
GO:0005525	GTP binding	F	0.0171562	0.00142434	63	0	4182	462	over
GO:0044283	small molecule biosynthetic process	P	0.0171562	0.00142434	63	0	4182	462	over
GO:0051051	negative regulation of transport	P	0.0171562	0.00142434	63	0	4182	462	over
GO:0045765	regulation of angiogenesis	P	0.0188984	0.00158165	62	0	4183	462	over
GO:0072372	primary cilium	C	0.0188984	0.00158165	62	0	4183	462	over
GO:0051606	detection of stimulus	P	0.0188984	0.00158165	62	0	4183	462	over
GO:0048872	homeostasis of number of cells	P	0.0188984	0.00158165	62	0	4183	462	over
GO:0030659	cytoplasmic vesicle membrane	C	0.0188984	0.00158165	62	0	4183	462	over
GO:0046486	glycerolipid metabolic process	P	0.0188984	0.00158165	62	0	4183	462	over
GO:0060560	developmental growth involved in morphogenesis	P	0.0188984	0.00158165	62	0	4183	462	over
GO:0006606	protein import into nucleus	P	0.0207713	0.0017563	61	0	4184	462	over
GO:0044744	protein targeting to nucleus	P	0.0207713	0.0017563	61	0	4184	462	over
GO:0051170	nuclear import	P	0.0207713	0.0017563	61	0	4184	462	over
GO:0031589	cell-substrate adhesion	P	0.0207713	0.0017563	61	0	4184	462	over
GO:0043235	receptor complex	C	0.0207713	0.0017563	61	0	4184	462	over
GO:0031252	cell leading edge	C	0.0207713	0.0017563	61	0	4184	462	over
GO:0035148	tube formation	P	0.0207713	0.0017563	61	0	4184	462	over
GO:0035050	embryonic heart tube development	P	0.0207713	0.0017563	61	0	4184	462	over
GO:0072522	purine-containing compound biosynthetic process	P	0.0207713	0.0017563	61	0	4184	462	over
GO:0004672	protein kinase activity	F	0.0227044	0.00192776	303	17	3942	445	over
GO:0007346	regulation of mitotic cell cycle	P	0.0227044	0.00195019	60	0	4185	462	over
GO:0006644	phospholipid metabolic process	P	0.0227044	0.00195019	60	0	4185	462	over
GO:0005938	cell cortex	C	0.0227044	0.00195019	60	0	4185	462	over
GO:0001508	regulation of action potential	P	0.0227044	0.00195019	60	0	4185	462	over
GO:0051480	cytosolic calcium ion homeostasis	P	0.0227044	0.00195019	60	0	4185	462	over
GO:0016791	phosphatase activity	F	0.0227044	0.00195019	60	0	4185	462	over
GO:0051091	positive regulation of sequence-specific DNA binding transcription factor activity	P	0.0227044	0.00195019	60	0	4185	462	over
GO:0043405	regulation of MAP kinase activity	P	0.0227044	0.00195019	60	0	4185	462	over
GO:0015849	organic acid transport	P	0.0227044	0.00195019	60	0	4185	462	over
GO:0046942	carboxylic acid transport	P	0.0227044	0.00195019	60	0	4185	462	over
GO:0030509	BMP signaling pathway	P	0.0227044	0.00195019	60	0	4185	462	over
GO:0002757	immune response-activating signal transduction	P	0.0227044	0.00195019	60	0	4185	462	over
GO:0061053	somite development	P	0.0227044	0.00195019	60	0	4185	462	over
GO:0016301	kinase activity	F	0.0228487	0.00196477	374	23	3871	439	over
GO:0032956	regulation of actin cytoskeleton organization	P	0.0247956	0.00216543	59	0	4186	462	over
GO:0072006	nephron development	P	0.0247956	0.00216543	59	0	4186	462	over
GO:0006520	cellular amino acid metabolic process	P	0.0247956	0.00216543	59	0	4186	462	over
GO:0071396	cellular response to lipid	P	0.0247956	0.00216543	59	0	4186	462	over
GO:2000027	regulation of organ morphogenesis	P	0.0247956	0.00216543	59	0	4186	462	over
GO:0032320	positive regulation of Ras GTPase activity	P	0.0247956	0.00216543	59	0	4186	462	over
GO:0032259	methylation	P	0.0247956	0.00216543	59	0	4186	462	over
GO:0050890	cognition	P	0.0247956	0.00216543	59	0	4186	462	over
GO:0051235	maintenance of location	P	0.0247956	0.00216543	59	0	4186	462	over
GO:0043434	response to peptide hormone stimulus	P	0.0247956	0.00216543	59	0	4186	462	over
GO:0031098	stress-activated protein kinase signaling cascade	P	0.0247956	0.00216543	59	0	4186	462	over
GO:0042471	ear morphogenesis	P	0.0247956	0.00216543	59	0	4186	462	over
GO:0042326	negative regulation of phosphorylation	P	0.0247956	0.00216543	59	0	4186	462	over
GO:0072657	protein localization to membrane	P	0.0247956	0.00216543	59	0	4186	462	over
GO:0031974	membrane-enclosed lumen	C	0.0256817	0.00224528	406	26	3839	436	over
GO:0005911	cell-cell junction	C	0.027174	0.00240436	58	0	4187	462	over
GO:0001505	regulation of neurotransmitter levels	P	0.027174	0.00240436	58	0	4187	462	over
GO:0006164	purine nucleotide biosynthetic process	P	0.027174	0.00240436	58	0	4187	462	over
GO:0051403	stress-activated MAPK cascade	P	0.027174	0.00240436	58	0	4187	462	over
GO:0009914	hormone transport	P	0.027174	0.00240436	58	0	4187	462	over
GO:0051249	regulation of lymphocyte activation	P	0.027174	0.00240436	58	0	4187	462	over
GO:0016881	acid-amino acid ligase activity	F	0.027174	0.00240436	58	0	4187	462	over
GO:0009617	response to bacterium	P	0.027174	0.00240436	58	0	4187	462	over
GO:0009260	ribonucleotide biosynthetic process	P	0.027174	0.00240436	58	0	4187	462	over
GO:0046879	hormone secretion	P	0.027174	0.00240436	58	0	4187	462	over
GO:0046390	ribose phosphate biosynthetic process	P	0.027174	0.00240436	58	0	4187	462	over
GO:0009605	response to external stimulus	P	0.0283372	0.00251	334	20	3911	442	over
GO:0010001	glial cell differentiation	P	0.0298167	0.0026696	57	0	4188	462	over
GO:0007219	Notch signaling pathway	P	0.0298167	0.0026696	57	0	4188	462	over
GO:0001649	osteoblast differentiation	P	0.0298167	0.0026696	57	0	4188	462	over
GO:0048706	embryonic skeletal system development	P	0.0298167	0.0026696	57	0	4188	462	over
GO:0006066	alcohol metabolic process	P	0.0298167	0.0026696	57	0	4188	462	over
GO:0043543	protein acylation	P	0.0298167	0.0026696	57	0	4188	462	over
GO:0009612	response to mechanical stimulus	P	0.0298167	0.0026696	57	0	4188	462	over
GO:0009152	purine ribonucleotide biosynthetic process	P	0.0298167	0.0026696	57	0	4188	462	over
GO:0030017	sarcomere	C	0.0298167	0.0026696	57	0	4188	462	over
GO:0015291	secondary active transmembrane transporter activity	F	0.0298167	0.0026696	57	0	4188	462	over
GO:0043233	organelle lumen	C	0.0303677	0.00272184	402	26	3843	436	over
GO:0045786	negative regulation of cell cycle	P	0.0326168	0.00296403	56	0	4189	462	over
GO:0006814	sodium ion transport	P	0.0326168	0.00296403	56	0	4189	462	over
GO:0001933	negative regulation of protein phosphorylation	P	0.0326168	0.00296403	56	0	4189	462	over
GO:0019199	transmembrane receptor protein kinase activity	F	0.0326168	0.00296403	56	0	4189	462	over
GO:0001558	regulation of cell growth	P	0.0326168	0.00296403	56	0	4189	462	over
GO:0071345	cellular response to cytokine stimulus	P	0.0326168	0.00296403	56	0	4189	462	over
GO:0051656	establishment of organelle localization	P	0.0326168	0.00296403	56	0	4189	462	over
GO:0005516	calmodulin binding	F	0.0326168	0.00296403	56	0	4189	462	over
GO:0048511	rhythmic process	P	0.0326168	0.00296403	56	0	4189	462	over
GO:0042886	amide transport	P	0.0326168	0.00296403	56	0	4189	462	over
GO:0016324	apical plasma membrane	C	0.0326168	0.00296403	56	0	4189	462	over
GO:0030141	secretory granule	C	0.0326168	0.00296403	56	0	4189	462	over
GO:0003231	cardiac ventricle development	P	0.0326168	0.00296403	56	0	4189	462	over
GO:0070013	intracellular organelle lumen	C	0.032912	0.00299401	400	26	3845	436	over
GO:0007204	elevation of cytosolic calcium ion concentration	P	0.0359105	0.00329085	55	0	4190	462	over
GO:0001539	ciliary or bacterial-type flagellar motility	P	0.0359105	0.00329085	55	0	4190	462	over
GO:0048741	skeletal muscle fiber development	P	0.0359105	0.00329085	55	0	4190	462	over
GO:0042472	inner ear morphogenesis	P	0.0359105	0.00329085	55	0	4190	462	over
GO:0015631	tubulin binding	F	0.0359105	0.00329085	55	0	4190	462	over
GO:0030136	clathrin-coated vesicle	C	0.0359105	0.00329085	55	0	4190	462	over
GO:0030135	coated vesicle	C	0.0359105	0.00329085	55	0	4190	462	over
GO:0006941	striated muscle contraction	P	0.0393754	0.00365362	54	0	4191	462	over
GO:0001653	peptide receptor activity	F	0.0393754	0.00365362	54	0	4191	462	over
GO:0070997	neuron death	P	0.0393754	0.00365362	54	0	4191	462	over
GO:0050795	regulation of behavior	P	0.0393754	0.00365362	54	0	4191	462	over
GO:0005249	voltage-gated potassium channel activity	F	0.0393754	0.00365362	54	0	4191	462	over
GO:0051098	regulation of binding	P	0.0393754	0.00365362	54	0	4191	462	over
GO:0051047	positive regulation of secretion	P	0.0393754	0.00365362	54	0	4191	462	over
GO:0004386	helicase activity	F	0.0393754	0.00365362	54	0	4191	462	over
GO:0046906	tetrapyrrole binding	F	0.0393754	0.00365362	54	0	4191	462	over
GO:0030217	T cell differentiation	P	0.0393754	0.00365362	54	0	4191	462	over
GO:0097193	intrinsic apoptotic signaling pathway	P	0.0393754	0.00365362	54	0	4191	462	over
GO:0002768	immune response-regulating cell surface receptor signaling pathway	P	0.0393754	0.00365362	54	0	4191	462	over
GO:0007049	cell cycle	P	0.041282	0.00383449	314	19	3931	443	over
GO:0019538	protein metabolic process	P	0.0421644	0.00392048	894	73	3351	389	over
GO:0072175	epithelial tube formation	P	0.0429177	0.00405628	53	0	4192	462	over
GO:0001838	embryonic epithelial tube formation	P	0.0429177	0.00405628	53	0	4192	462	over
GO:0006475	internal protein amino acid acetylation	P	0.0429177	0.00405628	53	0	4192	462	over
GO:0006473	protein acetylation	P	0.0429177	0.00405628	53	0	4192	462	over
GO:0018394	peptidyl-lysine acetylation	P	0.0429177	0.00405628	53	0	4192	462	over
GO:0018393	internal peptidyl-lysine acetylation	P	0.0429177	0.00405628	53	0	4192	462	over
GO:0009991	response to extracellular stimulus	P	0.0429177	0.00405628	53	0	4192	462	over
GO:0048593	camera-type eye morphogenesis	P	0.0429177	0.00405628	53	0	4192	462	over
GO:0005088	Ras guanyl-nucleotide exchange factor activity	F	0.0429177	0.00405628	53	0	4192	462	over
GO:0016573	histone acetylation	P	0.0429177	0.00405628	53	0	4192	462	over
GO:0055123	digestive system development	P	0.0429177	0.00405628	53	0	4192	462	over
GO:0009190	cyclic nucleotide biosynthetic process	P	0.0429177	0.00405628	53	0	4192	462	over
GO:0035282	segmentation	P	0.0429177	0.00405628	53	0	4192	462	over
GO:0030286	dynein complex	C	0.0429177	0.00405628	53	0	4192	462	over
GO:0022612	gland morphogenesis	P	0.0429177	0.00405628	53	0	4192	462	over
GO:0019787	small conjugating protein ligase activity	F	0.0429177	0.00405628	53	0	4192	462	over
GO:0010038	response to metal ion	P	0.0474064	0.00450322	52	0	4193	462	over
GO:0007224	smoothened signaling pathway	P	0.0474064	0.00450322	52	0	4193	462	over
GO:0006650	glycerophospholipid metabolic process	P	0.0474064	0.00450322	52	0	4193	462	over
GO:0045137	development of primary sexual characteristics	P	0.0474064	0.00450322	52	0	4193	462	over
GO:0008528	G-protein coupled peptide receptor activity	F	0.0474064	0.00450322	52	0	4193	462	over
Brain vs Liver
GO-ID	Term	Category	FDR	P-Value	#Test	#Ref	#notAnnotTest	#notAnnotRef	Over/Under
GO:0044464	cell part	C	7.79993e-21	1.4494e-24	3007	153	1238	199	over
GO:0005623	cell	C	7.79993e-21	1.4494e-24	3007	153	1238	199	over
GO:0044763	single-organism cellular process	P	6.62813e-19	1.84748e-22	2859	144	1386	208	over
GO:0044699	single-organism process	P	8.70356e-14	3.23462e-17	3178	187	1067	165	over
GO:0050794	regulation of cellular process	P	2.63588e-13	1.32766e-16	2174	101	2071	251	over
GO:0071840	cellular component organization or biogenesis	P	2.63588e-13	1.47228e-16	1195	34	3050	318	over
GO:0005622	intracellular	C	2.63588e-13	1.72567e-16	2457	124	1788	228	over
GO:0016043	cellular component organization	P	2.63588e-13	1.95921e-16	1191	34	3054	318	over
GO:0009987	cellular process	P	4.10842e-13	3.43545e-16	3464	219	781	133	over
GO:0044424	intracellular part	C	2.53917e-12	2.35917e-15	2383	121	1862	231	over
GO:0043229	intracellular organelle	C	6.03988e-10	6.17287e-13	2031	100	2214	252	over
GO:0043226	organelle	C	1.13402e-09	1.26435e-12	2045	102	2200	250	over
GO:0050789	regulation of biological process	P	1.40174e-09	1.69308e-12	2268	120	1977	232	over
GO:0006996	organelle organization	P	1.93545e-09	2.51754e-12	601	10	3644	342	over
GO:0005634	nucleus	C	2.68267e-09	3.73874e-12	977	30	3268	322	over
GO:0065007	biological regulation	P	3.72368e-09	5.53552e-12	2395	132	1850	220	over
GO:0043232	intracellular non-membrane-bounded organelle	C	5.30845e-09	8.87783e-12	785	20	3460	332	over
GO:0043228	non-membrane-bounded organelle	C	5.30845e-09	8.87783e-12	785	20	3460	332	over
GO:0044767	single-organism developmental process	P	8.45996e-09	1.49344e-11	1322	53	2923	299	over
GO:0048856	anatomical structure development	P	1.5975e-07	2.96851e-10	1402	62	2843	290	over
GO:0032502	developmental process	P	1.89645e-07	3.70023e-10	1498	69	2747	283	over
GO:0007154	cell communication	P	3.18108e-07	6.90646e-10	1458	67	2787	285	over
GO:0044700	single organism signaling	P	3.18108e-07	7.09337e-10	1429	65	2816	287	over
GO:0023052	signaling	P	3.18108e-07	7.09337e-10	1429	65	2816	287	over
GO:0005856	cytoskeleton	C	4.48844e-07	1.0553e-09	495	9	3750	343	over
GO:0000902	cell morphogenesis	P	4.48844e-07	1.08427e-09	377	4	3868	348	over
GO:0043234	protein complex	C	7.5238e-07	1.88742e-09	825	27	3420	325	over
GO:0043231	intracellular membrane-bounded organelle	C	7.87401e-07	2.04843e-09	1713	87	2532	265	over
GO:0043227	membrane-bounded organelle	C	8.16734e-07	2.20062e-09	1725	88	2520	264	over
GO:0032991	macromolecular complex	C	1.21913e-06	3.39813e-09	882	31	3363	321	over
GO:0044446	intracellular organelle part	C	1.50372e-06	4.33108e-09	1115	46	3130	306	over
GO:0048468	cell development	P	1.73948e-06	5.17172e-09	593	15	3652	337	over
GO:0048869	cellular developmental process	P	1.81844e-06	5.69866e-09	938	35	3307	317	over
GO:0007275	multicellular organismal development	P	1.81844e-06	5.74439e-09	1346	62	2899	290	over
GO:0030030	cell projection organization	P	1.85422e-06	6.02972e-09	403	6	3842	346	over
GO:0032989	cellular component morphogenesis	P	3.20011e-06	1.07037e-08	395	6	3850	346	over
GO:0044422	organelle part	C	4.0826e-06	1.40347e-08	1153	50	3092	302	over
GO:0048731	system development	P	4.38969e-06	1.54983e-08	1225	55	3020	297	over
GO:0032990	cell part morphogenesis	P	8.15397e-06	3.03037e-08	279	2	3966	350	over
GO:0048858	cell projection morphogenesis	P	8.15397e-06	3.03037e-08	279	2	3966	350	over
GO:0048666	neuron development	P	1.61123e-05	6.19771e-08	347	5	3898	347	over
GO:0007399	nervous system development	P	1.61123e-05	6.28744e-08	679	22	3566	330	over
GO:0051716	cellular response to stimulus	P	1.61494e-05	6.60202e-08	1465	74	2780	278	over
GO:0005515	protein binding	F	1.61494e-05	6.60202e-08	1465	74	2780	278	over
GO:0032501	multicellular organismal process	P	2.05813e-05	8.60504e-08	1689	91	2556	261	over
GO:0097458	neuron part	C	2.26422e-05	9.67705e-08	264	2	3981	350	over
GO:0030154	cell differentiation	P	2.56127e-05	1.11846e-07	867	34	3378	318	over
GO:0007049	cell cycle	P	2.63594e-05	1.17556e-07	314	4	3931	348	over
GO:0044430	cytoskeletal part	C	2.80391e-05	1.27652e-07	382	7	3863	345	over
GO:0022839	ion gated channel activity	F	2.89396e-05	1.37129e-07	194	0	4051	352	over
GO:0022836	gated channel activity	F	2.89396e-05	1.37129e-07	194	0	4051	352	over
GO:0045202	synapse	C	3.35279e-05	1.61986e-07	192	0	4053	352	over
GO:0007017	microtubule-based process	P	4.58908e-05	2.25979e-07	188	0	4057	352	over
GO:0044707	single-multicellular organism process	P	5.04987e-05	2.53361e-07	1665	91	2580	261	over
GO:0015630	microtubule cytoskeleton	C	5.08201e-05	2.59696e-07	278	3	3967	349	over
GO:0007165	signal transduction	P	8.2397e-05	4.28713e-07	1271	63	2974	289	over
GO:0007267	cell-cell signaling	P	9.3901e-05	4.97292e-07	294	4	3951	348	over
GO:0030182	neuron differentiation	P	9.5974e-05	5.17188e-07	423	10	3822	342	over
GO:0048513	organ development	P	9.88086e-05	5.47907e-07	929	40	3316	312	over
GO:0009653	anatomical structure morphogenesis	P	9.88086e-05	5.50823e-07	836	34	3409	318	over
GO:0044260	cellular macromolecule metabolic process	P	0.000109384	6.19943e-07	1402	73	2843	279	over
GO:0043005	neuron projection	C	0.000165746	9.54774e-07	205	1	4040	351	over
GO:0050877	neurological system process	P	0.00024213	1.41728e-06	346	7	3899	345	over
GO:0022008	neurogenesis	P	0.000278486	1.65596e-06	480	14	3765	338	over
GO:0005216	ion channel activity	F	0.000331107	2.03039e-06	224	2	4021	350	over
GO:0022838	substrate-specific channel activity	F	0.000331107	2.03039e-06	224	2	4021	350	over
GO:0006928	cellular component movement	P	0.000350423	2.1814e-06	529	17	3716	335	over
GO:0031323	regulation of cellular metabolic process	P	0.000369296	2.33319e-06	1047	50	3198	302	over
GO:0005737	cytoplasm	C	0.000394566	2.5295e-06	1624	92	2621	260	over
GO:0007268	synaptic transmission	P	0.000404308	2.64726e-06	192	1	4053	351	over
GO:0007155	cell adhesion	P	0.000404308	2.66709e-06	377	9	3868	343	over
GO:0031175	neuron projection development	P	0.000406053	2.71633e-06	270	4	3975	348	over
GO:0035637	multicellular organismal signaling	P	0.000427622	2.90034e-06	245	3	4000	349	over
GO:0050896	response to stimulus	P	0.000525322	3.6118e-06	1797	106	2448	246	over
GO:0005509	calcium ion binding	F	0.000548517	3.85034e-06	265	4	3980	348	over
GO:0019219	regulation of nucleobase-containing compound metabolic process	P	0.000548517	3.8732e-06	827	36	3418	316	over
GO:0007010	cytoskeleton organization	P	0.000580962	4.15629e-06	240	3	4005	349	over
GO:0048699	generation of neurons	P	0.000644001	4.66711e-06	462	14	3783	338	over
GO:0000904	cell morphogenesis involved in differentiation	P	0.000692581	5.08352e-06	261	4	3984	348	over
GO:0048523	negative regulation of cellular process	P	0.000844355	6.27598e-06	755	32	3490	320	over
GO:0048667	cell morphogenesis involved in neuron differentiation	P	0.000890084	6.69858e-06	208	2	4037	350	over
GO:0005261	cation channel activity	F	0.00101948	7.87384e-06	178	1	4067	351	over
GO:0051171	regulation of nitrogen compound metabolic process	P	0.00101948	7.90322e-06	842	38	3403	314	over
GO:0050793	regulation of developmental process	P	0.00101948	7.95656e-06	488	16	3757	336	over
GO:0000003	reproduction	P	0.00104385	8.2437e-06	254	4	3991	348	over
GO:0022610	biological adhesion	P	0.00109487	8.74841e-06	377	10	3868	342	over
GO:0048812	neuron projection morphogenesis	P	0.00126491	1.04398e-05	202	2	4043	350	over
GO:0044267	cellular protein metabolic process	P	0.00126491	1.0452e-05	775	34	3470	318	over
GO:0051128	regulation of cellular component organization	P	0.00126491	1.04596e-05	374	10	3871	342	over
GO:0006139	nucleobase-containing compound metabolic process	P	0.00129311	1.0813e-05	1182	62	3063	290	over
GO:0019226	transmission of nerve impulse	P	0.0013343	1.12813e-05	226	3	4019	349	over
GO:0007420	brain development	P	0.00147765	1.26307e-05	270	5	3975	347	over
GO:0016773	phosphotransferase activity, alcohol group as acceptor	F	0.00151999	1.31338e-05	351	9	3894	343	over
GO:0034645	cellular macromolecule biosynthetic process	P	0.001623	1.41747e-05	844	39	3401	313	over
GO:0044428	nuclear part	C	0.00172398	1.52167e-05	423	13	3822	339	over
GO:0010467	gene expression	P	0.00173586	1.54829e-05	842	39	3403	313	over
GO:0002009	morphogenesis of an epithelium	P	0.00191228	1.72341e-05	220	3	4025	349	over
GO:0070838	divalent metal ion transport	P	0.00194524	1.80759e-05	135	0	4110	352	over
GO:0072511	divalent inorganic cation transport	P	0.00194524	1.80759e-05	135	0	4110	352	over
GO:0006796	phosphate-containing compound metabolic process	P	0.00194524	1.8102e-05	883	42	3362	310	over
GO:0080090	regulation of primary metabolic process	P	0.00194524	1.82541e-05	1028	52	3217	300	over
GO:0016020	membrane	C	0.00207288	1.97864e-05	1829	112	2416	240	over
GO:0005654	nucleoplasm	C	0.00207288	1.98371e-05	218	3	4027	349	over
GO:0031224	intrinsic to membrane	C	0.00225973	2.18352e-05	995	50	3250	302	over
GO:0060562	epithelial tube morphogenesis	P	0.0023786	2.32047e-05	164	1	4081	351	over
GO:0031981	nuclear lumen	C	0.00242009	2.38344e-05	360	10	3885	342	over
GO:0044456	synapse part	C	0.00250994	2.51055e-05	131	0	4114	352	over
GO:0016337	cell-cell adhesion	P	0.00250994	2.51856e-05	190	2	4055	350	over
GO:0019222	regulation of metabolic process	P	0.00267186	2.70587e-05	1159	62	3086	290	over
GO:0009059	macromolecule biosynthetic process	P	0.00283324	2.89563e-05	872	42	3373	310	over
GO:0006816	calcium ion transport	P	0.0028623	2.95837e-05	129	0	4116	352	over
GO:0016021	integral to membrane	C	0.0028623	2.98686e-05	973	49	3272	303	over
GO:0022402	cell cycle process	P	0.0028623	3.00511e-05	235	4	4010	348	over
GO:0016301	kinase activity	F	0.00292591	3.09908e-05	374	11	3871	341	over
GO:0022414	reproductive process	P	0.00321735	3.43766e-05	233	4	4012	348	over
GO:0043412	macromolecule modification	P	0.00330058	3.55726e-05	702	31	3543	321	over
GO:0061564	axon development	P	0.00332519	3.62483e-05	185	2	4060	350	over
GO:0009792	embryo development ending in birth or egg hatching	P	0.00332519	3.67628e-05	232	4	4013	348	over
GO:0043269	regulation of ion transport	P	0.00332519	3.67646e-05	158	1	4087	351	over
GO:0009790	embryo development	P	0.0033941	3.81572e-05	424	14	3821	338	over
GO:0022607	cellular component assembly	P	0.0033941	3.81572e-05	424	14	3821	338	over
GO:0060589	nucleoside-triphosphatase regulator activity	F	0.00350132	3.96879e-05	157	1	4088	351	over
GO:0004674	protein serine/threonine kinase activity	F	0.00361923	4.19114e-05	183	2	4062	350	over
GO:0022803	passive transmembrane transporter activity	F	0.00361923	4.20332e-05	230	4	4015	348	over
GO:0015267	channel activity	F	0.00361923	4.20332e-05	230	4	4015	348	over
GO:0043009	chordate embryonic development	P	0.00383877	4.49396e-05	229	4	4016	348	over
GO:0030695	GTPase regulator activity	F	0.003919	4.62429e-05	155	1	4090	351	over
GO:0006793	phosphorus metabolic process	P	0.00422538	5.02508e-05	888	44	3357	308	over
GO:0034702	ion channel complex	C	0.00475553	5.69975e-05	121	0	4124	352	over
GO:0005488	binding	F	0.00485812	5.86784e-05	2774	193	1471	159	over
GO:0007409	axonogenesis	P	0.00494382	6.01728e-05	178	2	4067	350	over
GO:0035295	tube development	P	0.00508513	6.26976e-05	224	4	4021	348	over
GO:0019220	regulation of phosphate metabolic process	P	0.00508513	6.33101e-05	397	13	3848	339	over
GO:0051174	regulation of phosphorus metabolic process	P	0.00508513	6.33101e-05	397	13	3848	339	over
GO:0004672	protein kinase activity	F	0.00578375	7.28457e-05	303	8	3942	344	over
GO:0044085	cellular component biogenesis	P	0.00578375	7.30828e-05	429	15	3816	337	over
GO:0051641	cellular localization	P	0.00590712	7.52963e-05	479	18	3766	334	over
GO:0060255	regulation of macromolecule metabolic process	P	0.00590712	7.57394e-05	964	50	3281	302	over
GO:0043583	ear development	P	0.00610063	7.90785e-05	117	0	4128	352	over
GO:0045595	regulation of cell differentiation	P	0.00610063	7.93542e-05	339	10	3906	342	over
GO:0051649	establishment of localization in cell	P	0.00612035	8.01792e-05	410	14	3835	338	over
GO:0042995	cell projection	C	0.00646733	8.53258e-05	426	15	3819	337	over
GO:0006464	cellular protein modification process	P	0.00671823	8.98843e-05	681	31	3564	321	over
GO:0036211	protein modification process	P	0.00671823	8.98843e-05	681	31	3564	321	over
GO:0043167	ion binding	F	0.00673208	9.06951e-05	1437	85	2808	267	over
GO:0010468	regulation of gene expression	P	0.00724068	9.87262e-05	754	36	3491	316	over
GO:2000112	regulation of cellular macromolecule biosynthetic process	P	0.00724068	9.91307e-05	709	33	3536	319	over
GO:0030234	enzyme regulator activity	F	0.00724068	9.95652e-05	217	4	4028	348	over
GO:0030900	forebrain development	P	0.00771222	0.000106766	144	1	4101	351	over
GO:1901362	organic cyclic compound biosynthetic process	P	0.00776639	0.0001087	796	39	3449	313	over
GO:0005244	voltage-gated ion channel activity	F	0.00776639	0.000109681	113	0	4132	352	over
GO:0022832	voltage-gated channel activity	F	0.00776639	0.000109681	113	0	4132	352	over
GO:0046483	heterocycle metabolic process	P	0.00831746	0.000118236	1202	68	3043	284	over
GO:0019438	aromatic compound biosynthetic process	P	0.00833874	0.000119313	779	38	3466	314	over
GO:0034641	cellular nitrogen compound metabolic process	P	0.00854361	0.000123038	1228	70	3017	282	over
GO:0032553	ribonucleotide binding	F	0.00860443	0.000124713	581	25	3664	327	over
GO:0009889	regulation of biosynthetic process	P	0.00860604	0.000125536	763	37	3482	315	over
GO:0048839	inner ear development	P	0.00879815	0.000129156	111	0	4134	352	over
GO:0035239	tube morphogenesis	P	0.00896692	0.000132467	167	2	4078	350	over
GO:0016310	phosphorylation	P	0.00897105	0.000133361	500	20	3745	332	over
GO:0070013	intracellular organelle lumen	C	0.00900951	0.00013477	400	14	3845	338	over
GO:0071944	cell periphery	C	0.00939638	0.00014143	1032	56	3213	296	over
GO:0017076	purine nucleotide binding	F	0.00942127	0.00014268	578	25	3667	327	over
GO:0006140	regulation of nucleotide metabolic process	P	0.00996384	0.000152749	165	2	4080	350	over
GO:1900542	regulation of purine nucleotide metabolic process	P	0.00996384	0.000152749	165	2	4080	350	over
GO:0009888	tissue development	P	0.00999204	0.000154109	529	22	3716	330	over
GO:0032555	purine ribonucleotide binding	F	0.0100177	0.000156007	576	25	3669	327	over
GO:0010556	regulation of macromolecule biosynthetic process	P	0.0100177	0.000156366	728	35	3517	317	over
GO:0018130	heterocycle biosynthetic process	P	0.0100848	0.000158351	772	38	3473	314	over
GO:0043168	anion binding	F	0.010131	0.000160017	801	40	3444	312	over
GO:0003682	chromatin binding	F	0.0103865	0.000165018	108	0	4137	352	over
GO:0051276	chromosome organization	P	0.0105475	0.000168557	187	3	4058	349	over
GO:0031326	regulation of cellular biosynthetic process	P	0.0108039	0.000173658	755	37	3490	315	over
GO:0007018	microtubule-based movement	P	0.0110124	0.000179056	107	0	4138	352	over
GO:0022604	regulation of cell morphogenesis	P	0.0110124	0.000179056	107	0	4138	352	over
GO:0097367	carbohydrate derivative binding	F	0.0112841	0.000184521	649	30	3596	322	over
GO:0048598	embryonic morphogenesis	P	0.011901	0.000195715	286	8	3959	344	over
GO:0044708	single-organism behavior	P	0.0126048	0.000210583	135	1	4110	351	over
GO:0034765	regulation of ion transmembrane transport	P	0.0126048	0.000210802	105	0	4140	352	over
GO:0034762	regulation of transmembrane transport	P	0.0126048	0.000210802	105	0	4140	352	over
GO:0071822	protein complex subunit organization	P	0.0138136	0.000232302	283	8	3962	344	over
GO:0001883	purine nucleoside binding	F	0.0149006	0.000253351	565	25	3680	327	over
GO:0032549	ribonucleoside binding	F	0.0149006	0.000253351	565	25	3680	327	over
GO:0007166	cell surface receptor signaling pathway	P	0.0149142	0.000254967	760	38	3485	314	over
GO:0061061	muscle structure development	P	0.0153129	0.000264116	202	4	4043	348	over
GO:0032550	purine ribonucleoside binding	F	0.0153129	0.000264628	564	25	3681	327	over
GO:0006468	protein phosphorylation	P	0.0155744	0.000271983	403	15	3842	337	over
GO:0048519	negative regulation of biological process	P	0.0155744	0.000272458	845	44	3400	308	over
GO:0009887	organ morphogenesis	P	0.0155744	0.000274085	369	13	3876	339	over
GO:0034654	nucleobase-containing compound biosynthetic process	P	0.0155744	0.000275728	758	38	3487	314	over
GO:0035639	purine ribonucleoside triphosphate binding	F	0.0155744	0.000276383	563	25	3682	327	over
GO:0009605	response to external stimulus	P	0.0156012	0.000278308	334	11	3911	341	over
GO:0007264	small GTPase mediated signal transduction	P	0.0160246	0.000288839	179	3	4066	349	over
GO:0030029	actin filament-based process	P	0.0160246	0.000288839	179	3	4066	349	over
GO:0022843	voltage-gated cation channel activity	F	0.0161231	0.000292113	101	0	4144	352	over
GO:0016568	chromatin modification	P	0.0168272	0.000306433	130	1	4115	351	over
GO:0044425	membrane part	C	0.0179446	0.000328448	1213	71	3032	281	over
GO:0048568	embryonic organ development	P	0.0185527	0.000341302	198	4	4047	348	over
GO:0005886	plasma membrane	C	0.0188154	0.000347884	1007	56	3238	296	over
GO:0007417	central nervous system development	P	0.0194867	0.000362105	329	11	3916	341	over
GO:0072509	divalent inorganic cation transmembrane transporter activity	F	0.0199737	0.00037301	98	0	4147	352	over
GO:0048562	embryonic organ morphogenesis	P	0.0203784	0.000382462	152	2	4093	350	over
GO:0008092	cytoskeletal protein binding	F	0.0205577	0.000387737	196	4	4049	348	over
GO:0044271	cellular nitrogen compound biosynthetic process	P	0.0205848	0.00039016	778	40	3467	312	over
GO:1901068	guanosine-containing compound metabolic process	P	0.0215359	0.000410189	151	2	4094	350	over
GO:0040011	locomotion	P	0.0221125	0.000423225	443	18	3802	334	over
GO:0051049	regulation of transport	P	0.022371	0.000430251	343	12	3902	340	over
GO:0046039	GTP metabolic process	P	0.0225452	0.000439885	150	2	4095	350	over
GO:0044702	single organism reproductive process	P	0.0225452	0.000439885	150	2	4095	350	over
GO:0033043	regulation of organelle organization	P	0.0225452	0.000439885	150	2	4095	350	over
GO:0006725	cellular aromatic compound metabolic process	P	0.0236277	0.000463202	1216	72	3029	280	over
GO:0001882	nucleoside binding	F	0.0237818	0.000468432	566	26	3679	326	over
GO:0015085	calcium ion transmembrane transporter activity	F	0.0240642	0.000476231	95	0	4150	352	over
GO:1901069	guanosine-containing compound catabolic process	P	0.025436	0.000505743	148	2	4097	350	over
GO:1901576	organic substance biosynthetic process	P	0.0257124	0.000513627	1037	59	3208	293	over
GO:0001763	morphogenesis of a branching structure	P	0.0257423	0.000516615	94	0	4151	352	over
GO:0016070	RNA metabolic process	P	0.0262601	0.000529447	741	38	3504	314	over
GO:0043085	positive regulation of catalytic activity	P	0.0266325	0.00053943	268	8	3977	344	over
GO:0006184	GTP catabolic process	P	0.0266473	0.000542205	147	2	4098	350	over
GO:0044249	cellular biosynthetic process	P	0.0271551	0.000555061	1021	58	3224	294	over
GO:0060429	epithelium development	P	0.0280529	0.000577656	320	11	3925	341	over
GO:0090304	nucleic acid metabolic process	P	0.0280529	0.000578626	867	47	3378	305	over
GO:0051726	regulation of cell cycle	P	0.0280534	0.000581241	146	2	4099	350	over
GO:0030001	metal ion transport	P	0.028946	0.000602425	266	8	3979	344	over
GO:0007156	homophilic cell adhesion	P	0.0290798	0.000607912	92	0	4153	352	over
GO:0051094	positive regulation of developmental process	P	0.0297922	0.000626498	228	6	4017	346	over
GO:0044444	cytoplasmic part	C	0.0297922	0.000628341	1153	68	3092	284	over
GO:0022834	ligand-gated channel activity	F	0.0308582	0.000659425	91	0	4154	352	over
GO:0030425	dendrite	C	0.0308582	0.000659425	91	0	4154	352	over
GO:0015276	ligand-gated ion channel activity	F	0.0308582	0.000659425	91	0	4154	352	over
GO:0044463	cell projection part	C	0.0309436	0.000664125	227	6	4018	346	over
GO:0032774	RNA biosynthetic process	P	0.0317465	0.000684306	676	34	3569	318	over
GO:0046907	intracellular transport	P	0.0321729	0.000696487	245	7	4000	345	over
GO:0030554	adenyl nucleotide binding	F	0.0327603	0.000712635	510	23	3735	329	over
GO:0051969	regulation of transmission of nerve impulse	P	0.0327603	0.00071529	90	0	4155	352	over
GO:0000278	mitotic cell cycle	P	0.0332937	0.00073004	165	3	4080	349	over
GO:0043933	macromolecular complex subunit organization	P	0.0332937	0.000733124	298	10	3947	342	over
GO:0032559	adenyl ribonucleotide binding	F	0.0346757	0.000775405	508	23	3737	329	over
GO:0005874	microtubule	C	0.0346757	0.000775872	89	0	4156	352	over
GO:0030424	axon	C	0.0346757	0.000775872	89	0	4156	352	over
GO:0018193	peptidyl-amino acid modification	P	0.0346757	0.000776443	205	5	4040	347	over
GO:0051252	regulation of RNA metabolic process	P	0.0402729	0.000905514	654	33	3591	319	over
GO:0007423	sensory organ development	P	0.0411124	0.000932752	258	8	3987	344	over
GO:0070727	cellular macromolecule localization	P	0.0411124	0.000940061	221	6	4024	346	over
GO:0034613	cellular protein localization	P	0.0411124	0.000940061	221	6	4024	346	over
GO:2001141	regulation of RNA biosynthetic process	P	0.0411124	0.000940448	653	33	3592	319	over
GO:0035556	intracellular signal transduction	P	0.0411124	0.000943489	579	28	3666	324	over
GO:0003677	DNA binding	F	0.0415419	0.000957204	425	18	3820	334	over
GO:0043547	positive regulation of GTPase activity	P	0.0426245	0.000990071	86	0	4159	352	over
GO:0061138	morphogenesis of a branching epithelium	P	0.0426245	0.000990071	86	0	4159	352	over
GO:0009259	ribonucleotide metabolic process	P	0.0426377	0.00100994	309	11	3936	341	over
GO:0019693	ribose phosphate metabolic process	P	0.0426377	0.00100994	309	11	3936	341	over
GO:0006325	chromatin organization	P	0.0426377	0.00101008	138	2	4107	350	over
GO:0032403	protein complex binding	F	0.0426377	0.00101147	160	3	4085	349	over
GO:0051345	positive regulation of hydrolase activity	P	0.0426377	0.00101147	160	3	4085	349	over
GO:0006355	regulation of transcription, DNA-dependent	P	0.0426377	0.00101415	651	33	3594	319	over
GO:0009150	purine ribonucleotide metabolic process	P	0.0444686	0.00106183	308	11	3937	341	over
GO:0005085	guanyl-nucleotide exchange factor activity	F	0.0447977	0.00107385	85	0	4160	352	over
GO:1901698	response to nitrogen compound	P	0.0448499	0.00107927	159	3	4086	349	over
GO:0050790	regulation of catalytic activity	P	0.045402	0.00109677	390	16	3855	336	over
GO:0006163	purine nucleotide metabolic process	P	0.0458348	0.00111148	324	12	3921	340	over
GO:0006351	transcription, DNA-dependent	P	0.0458739	0.00111669	663	34	3582	318	over
GO:1901360	organic cyclic compound metabolic process	P	0.0471486	0.00115966	1240	76	3005	276	over
GO:0005262	calcium channel activity	F	0.0471486	0.00116469	84	0	4161	352	over
GO:0007411	axon guidance	P	0.0471486	0.00116525	112	1	4133	351	over
GO:0097485	neuron projection guidance	P	0.0471486	0.00116525	112	1	4133	351	over
GO:0009892	negative regulation of metabolic process	P	0.0474132	0.00117619	356	14	3889	338	over
GO:0006807	nitrogen compound metabolic process	P	0.0489659	0.00122297	1304	81	2941	271	over
GO:0005524	ATP binding	F	0.0489659	0.00122506	497	23	3748	329	over
GO:0001501	skeletal system development	P	0.0489659	0.00122835	157	3	4088	349	over
GO:0016570	histone modification	P	0.0496236	0.00125408	111	1	4134	351	over
GO:0016569	covalent chromatin modification	P	0.0496236	0.00125408	111	1	4134	351	over
GO:0006813	potassium ion transport	P	0.0498012	0.00126319	83	0	4162	352	over
